# Supplementary material for: Integration of individualized and population-level molecular epidemiology data to model COVID-19 outcomes
Source: Cell Rep Med. 2024 Jan 16;5(1):101361. doi: 10.1016/j.xcrm.2023.101361 (PMC10829796; doi:10.1016/j.xcrm.2023.101361)
Supplement: Table S2. GISAID accession ID numbers for deposited sequences, related to Figures 2–6 [file mmc2.xlsx]

## Sheet: Table S2
GISAID ID	GISAID Accession Number	Pango Lineage	Nextstrain Clade
hCoV-19/USA/FL-NM-05146/2020	EPI_ISL_13493997	B.1.2	20G
hCoV-19/USA/IL-NM-00001/2020	EPI_ISL_13493984	B.1	20A		* These sequences included in a previously published manuscript. Lorenzo-Redondo R, Nam HH, Roberts SC, Simons LM, Jennings LJ, Qi C, Achenbach CJ, Hauser AR, Ison MG, Hultquist JF, Ozer EA. A clade of SARSCoV-2 viruses associated with lower viral loads in patient upper airways. EBioMedicine. 2020 Dec;62:103112. doi:10.1016/j.ebiom.2020.103112. Epub 2020 Nov 11. PMID: 33186810; PMCID: PMC7655495.
hCoV-19/USA/IL-NM-0004/2020	EPI_ISL_626357	A.1	19B
hCoV-19/USA/IL-NM-00565/2020	EPI_ISL_9912558	B.1	20C
hCoV-19/USA/IL-NM-0063/2020	EPI_ISL_626361	A	19B
hCoV-19/USA/IL-NM-0142/2020	EPI_ISL_626366	B.1	20C
hCoV-19/USA/IL-NM-0149/2020	EPI_ISL_626370	A	19B
hCoV-19/USA/IL-NM-01498/2020	EPI_ISL_13493985	B.1.576	20C
hCoV-19/USA/IL-NM-01513/2020	EPI_ISL_13493986	B.1.240	20A
hCoV-19/USA/IL-NM-01861/2020	EPI_ISL_13493987	B.1.576	20C
hCoV-19/USA/IL-NM-0376/2020	EPI_ISL_626383	B.1	20C
hCoV-19/USA/IL-NM-0382/2020	EPI_ISL_626384	B.1.378	20A
hCoV-19/USA/IL-NM-04775/2020	EPI_ISL_13493988	B.1.110.3	20A
hCoV-19/USA/IL-NM-04796/2020	EPI_ISL_13493989	B.1.1.222	20B
hCoV-19/USA/IL-NM-04799/2020	EPI_ISL_13493990	B.1.2	20G
hCoV-19/USA/IL-NM-04809/2020	EPI_ISL_13493991	B.1.2	20G
hCoV-19/USA/IL-NM-04813/2020	EPI_ISL_13493992	B.1.2	20G
hCoV-19/USA/IL-NM-04820/2020	EPI_ISL_13493993	B.1.2	20G
hCoV-19/USA/IL-NM-04824/2020	EPI_ISL_13493994	B.1.243	20A
hCoV-19/USA/IL-NM-05022/2020	EPI_ISL_13493995	B.1.2	20G
hCoV-19/USA/IL-NM-05038/2020	EPI_ISL_13493996	B.1.1.222	20B
hCoV-19/USA/IL-NM-05361/2020	EPI_ISL_13493998	B.1.110.3	20A
hCoV-19/USA/IL-NM-05373/2020	EPI_ISL_13493999	B.1.2	20G
hCoV-19/USA/IL-NM-05868/2021	EPI_ISL_13494000	B.1.2	20G
hCoV-19/USA/IL-NM-05903/2021	EPI_ISL_13494001	B.1.2	20G
hCoV-19/USA/IL-NM-05989/2021	EPI_ISL_13494002	B.1.2	20G
hCoV-19/USA/IL-NM-06017/2021	EPI_ISL_7976080	B.1.2	20G
hCoV-19/USA/IL-NM-06385/2021	EPI_ISL_13494003	B.1.623	20C
hCoV-19/USA/IL-NM-06582/2021	EPI_ISL_13494004	B.1.1.222	20B
hCoV-19/USA/IL-NM-07072/2021	EPI_ISL_7976086	B.1.2	20G
hCoV-19/USA/IL-NM-07472/2021	EPI_ISL_7976092	B.1.234	20A
hCoV-19/USA/IL-NM-07503/2021	EPI_ISL_7976093	P.1	20J (Gamma, V3)
hCoV-19/USA/IL-NM-07632/2021	EPI_ISL_7976095	B.1.1.519	20B
hCoV-19/USA/IL-NM-07835/2021	EPI_ISL_11254246	B.1.1.7	20I (Alpha, V1)
hCoV-19/USA/IL-NM-07912/2021	EPI_ISL_11254313	P.1	20J (Gamma, V3)
hCoV-19/USA/IL-NM-07956/2021	EPI_ISL_11254326	B.1.1.7	20I (Alpha, V1)
hCoV-19/USA/IL-NM-08044/2021	EPI_ISL_7976097	B.1.234	20A
hCoV-19/USA/IL-NM-08231/2021	EPI_ISL_11254291	B.1.1.7	20I (Alpha, V1)
hCoV-19/USA/IL-NM-08242/2021	EPI_ISL_11254245	XB	recombinant
hCoV-19/USA/IL-NM-08397/2020	EPI_ISL_13494005	B.1	20A
hCoV-19/USA/IL-NM-08399/2020	EPI_ISL_13494006	B.1.422	20C
hCoV-19/USA/IL-NM-08400/2020	EPI_ISL_13494007	B.1.578	20C
hCoV-19/USA/IL-NM-08401/2020	EPI_ISL_13494008	B.1	20A
hCoV-19/USA/IL-NM-08403/2020	EPI_ISL_13494009	B.1.378	20A
hCoV-19/USA/IL-NM-08404/2020	EPI_ISL_13494010	B.1	20C
hCoV-19/USA/IL-NM-08406/2020	EPI_ISL_13494011	B.1	20C
hCoV-19/USA/IL-NM-08407/2020	EPI_ISL_13494012	B.1	20A
hCoV-19/USA/IL-NM-08408/2020	EPI_ISL_13494013	B.1	20C
hCoV-19/USA/IL-NM-08413/2020	EPI_ISL_13494014	B.1	20C
hCoV-19/USA/IL-NM-08416/2020	EPI_ISL_13494015	B.1	20C
hCoV-19/USA/IL-NM-08424/2020	EPI_ISL_13494016	B.1.1	20B
hCoV-19/USA/IL-NM-08433/2021	EPI_ISL_13494017	B.1.1.7	20I (Alpha, V1)
hCoV-19/USA/IL-NM-08435/2021	EPI_ISL_13494018	B.1.1.7	20I (Alpha, V1)
hCoV-19/USA/IL-NM-08442/2020	EPI_ISL_13494019	B.1	20A
hCoV-19/USA/IL-NM-08446/2020	EPI_ISL_13494020	B.1	20C
hCoV-19/USA/IL-NM-08447/2020	EPI_ISL_13494021	B.1.378	20A
hCoV-19/USA/IL-NM-08448/2020	EPI_ISL_13494022	B.1	20C
hCoV-19/USA/IL-NM-08450/2020	EPI_ISL_13494023	B.1	20C
hCoV-19/USA/IL-NM-08453/2020	EPI_ISL_13494024	B.1	20C
hCoV-19/USA/IL-NM-08457/2020	EPI_ISL_13494025	A.3	19B
hCoV-19/USA/IL-NM-08461/2020	EPI_ISL_13494026	B.1.3	20C
hCoV-19/USA/IL-NM-08462/2020	EPI_ISL_13494027	B.1.1.464	20B
hCoV-19/USA/IL-NM-08463/2020	EPI_ISL_13494028	B.1.378	20A
hCoV-19/USA/IL-NM-08469/2020	EPI_ISL_13494029	B	19A
hCoV-19/USA/IL-NM-08470/2020	EPI_ISL_13494030	B.1	20C
hCoV-19/USA/IL-NM-08473/2020	EPI_ISL_13494031	B.1.3	20C
hCoV-19/USA/IL-NM-08474/2020	EPI_ISL_13494032	B.1	20A
hCoV-19/USA/IL-NM-08476/2020	EPI_ISL_13494033	B.1.378	20A
hCoV-19/USA/IL-NM-08668/2021	EPI_ISL_13494034	AY.25.1	21J (Delta)
hCoV-19/USA/IL-NM-08670/2021	EPI_ISL_13494035	AY.46.4	21J (Delta)
hCoV-19/USA/IL-NM-08788/2021	EPI_ISL_13494036	AY.44	21J (Delta)
hCoV-19/USA/IL-NM-09199/2021	EPI_ISL_11254302	AY.3	21J (Delta)
hCoV-19/USA/IL-NM-09238/2021	EPI_ISL_11254308	AY.20	21J (Delta)
hCoV-19/USA/IL-NM-09273/2021	EPI_ISL_11254270	AY.3	21J (Delta)
hCoV-19/USA/IL-NM-09303/2021	EPI_ISL_11254338	AY.103	21J (Delta)
hCoV-19/USA/IL-NM-09317/2021	EPI_ISL_11254281	AY.44	21J (Delta)
hCoV-19/USA/IL-NM-09331/2021	EPI_ISL_11254283	AY.114	21J (Delta)
hCoV-19/USA/IL-NM-09453/2021	EPI_ISL_11254216	B.1.617.2	21J (Delta)
hCoV-19/USA/IL-NM-09526/2021	EPI_ISL_11254253	AY.3	21J (Delta)
hCoV-19/USA/IL-NM-09541/2021	EPI_ISL_7976103	B.1.1.7	20I (Alpha, V1)
hCoV-19/USA/IL-NM-09704/2021	EPI_ISL_11254269	AY.39	21J (Delta)
hCoV-19/USA/IL-NM-09748/2021	EPI_ISL_11254285	AY.100	21J (Delta)
hCoV-19/USA/IL-NM-09915/2021	EPI_ISL_11254319	AY.47	21I (Delta)
hCoV-19/USA/IL-NM-10066/2021	EPI_ISL_5258122	AY.4	21J (Delta)
hCoV-19/USA/IL-NM-10070/2021	EPI_ISL_5258123	AY.44	21J (Delta)
hCoV-19/USA/IL-NM-10071/2021	EPI_ISL_5258124	AY.100	21J (Delta)
hCoV-19/USA/IL-NM-10074/2021	EPI_ISL_5258126	AY.117	21J (Delta)
hCoV-19/USA/IL-NM-10095/2021	EPI_ISL_5258130	AY.103	21J (Delta)
hCoV-19/USA/IL-NM-10096/2021	EPI_ISL_5258131	AY.3	21J (Delta)
hCoV-19/USA/IL-NM-10102/2021	EPI_ISL_5258133	AY.44	21J (Delta)
hCoV-19/USA/IL-NM-10121/2021	EPI_ISL_5258135	AY.103	21J (Delta)
hCoV-19/USA/IL-NM-10137/2021	EPI_ISL_5258137	AY.103	21J (Delta)
hCoV-19/USA/IL-NM-10143/2021	EPI_ISL_5258139	AY.103	21J (Delta)
hCoV-19/USA/IL-NM-10145/2021	EPI_ISL_5258140	AY.39	21J (Delta)
hCoV-19/USA/IL-NM-10146/2021	EPI_ISL_5258141	AY.25.1	21J (Delta)
hCoV-19/USA/IL-NM-10164/2021	EPI_ISL_5258144	AY.44	21J (Delta)
hCoV-19/USA/IL-NM-10168/2021	EPI_ISL_5258145	AY.3	21J (Delta)
hCoV-19/USA/IL-NM-10169/2021	EPI_ISL_5258146	AY.44	21J (Delta)
hCoV-19/USA/IL-NM-10170/2021	EPI_ISL_5258147	AY.25	21J (Delta)
hCoV-19/USA/IL-NM-10197/2021	EPI_ISL_5258148	AY.3.1	21J (Delta)
hCoV-19/USA/IL-NM-10198/2021	EPI_ISL_5258149	AY.103	21J (Delta)
hCoV-19/USA/IL-NM-10208/2020	EPI_ISL_11254229	B.1	20C
hCoV-19/USA/IL-NM-10210/2020	EPI_ISL_11254263	B.1	20A
hCoV-19/USA/IL-NM-10214/2020	EPI_ISL_11254350	B.1	20A
hCoV-19/USA/IL-NM-10224/2020	EPI_ISL_11254341	B.1	20C
hCoV-19/USA/IL-NM-10233/2020	EPI_ISL_11254311	A	19B
hCoV-19/USA/IL-NM-10234/2020	EPI_ISL_11254287	B.1.1.464	20B
hCoV-19/USA/IL-NM-10235/2020	EPI_ISL_11254247	B.1	20C
hCoV-19/USA/IL-NM-10242/2020	EPI_ISL_11254278	B.1	20A
hCoV-19/USA/IL-NM-10245/2020	EPI_ISL_11254347	B.1.139	20A
hCoV-19/USA/IL-NM-10250/2020	EPI_ISL_11254306	B.1	20A
hCoV-19/USA/IL-NM-10254/2020	EPI_ISL_11254272	B.1	20C
hCoV-19/USA/IL-NM-10262/2020	EPI_ISL_11254296	B.1	20C
hCoV-19/USA/IL-NM-10271/2020	EPI_ISL_11254289	B.1	20A
hCoV-19/USA/IL-NM-10280/2021	EPI_ISL_5258150	AY.103	21J (Delta)
hCoV-19/USA/IL-NM-10289/2021	EPI_ISL_11254348	AY.47	21I (Delta)
hCoV-19/USA/IL-NM-10312/2021	EPI_ISL_5258152	AY.103	21J (Delta)
hCoV-19/USA/IL-NM-10316/2021	EPI_ISL_5258153	AY.119.2	21J (Delta)
hCoV-19/USA/IL-NM-10320/2021	EPI_ISL_5258154	AY.25	21J (Delta)
hCoV-19/USA/IL-NM-10338/2021	EPI_ISL_13494037	AY.3	21J (Delta)
hCoV-19/USA/IL-NM-10339/2021	EPI_ISL_13494038	AY.39	21J (Delta)
hCoV-19/USA/IL-NM-10346/2021	EPI_ISL_13494039	AY.122	21J (Delta)
hCoV-19/USA/IL-NM-10349/2021	EPI_ISL_5258157	AY.39	21J (Delta)
hCoV-19/USA/IL-NM-10352/2021	EPI_ISL_5258158	AY.26	21I (Delta)
hCoV-19/USA/IL-NM-10361/2021	EPI_ISL_5258160	AY.103	21J (Delta)
hCoV-19/USA/IL-NM-10362/2021	EPI_ISL_5258156	AY.103	21J (Delta)
hCoV-19/USA/IL-NM-10370/2021	EPI_ISL_5258167	AY.103	21J (Delta)
hCoV-19/USA/IL-NM-10371/2021	EPI_ISL_5258168	AY.3.1	21J (Delta)
hCoV-19/USA/IL-NM-10372/2021	EPI_ISL_5258169	AY.75	21I (Delta)
hCoV-19/USA/IL-NM-10373/2021	EPI_ISL_5258170	AY.75	21I (Delta)
hCoV-19/USA/IL-NM-10375/2021	EPI_ISL_5258171	AY.3	21J (Delta)
hCoV-19/USA/IL-NM-10378/2021	EPI_ISL_5258173	AY.103	21J (Delta)
hCoV-19/USA/IL-NM-10384/2021	EPI_ISL_5258175	AY.44	21J (Delta)
hCoV-19/USA/IL-NM-10386/2021	EPI_ISL_5258176	AY.44	21J (Delta)
hCoV-19/USA/IL-NM-10387/2021	EPI_ISL_5258177	AY.103	21J (Delta)
hCoV-19/USA/IL-NM-10400/2021	EPI_ISL_5258184	AY.44	21J (Delta)
hCoV-19/USA/IL-NM-10403/2021	EPI_ISL_5258185	AY.3	21J (Delta)
hCoV-19/USA/IL-NM-10404/2021	EPI_ISL_5258186	AY.3	21J (Delta)
hCoV-19/USA/IL-NM-10407/2021	EPI_ISL_5258187	AY.103	21J (Delta)
hCoV-19/USA/IL-NM-10408/2021	EPI_ISL_5258188	AY.3	21J (Delta)
hCoV-19/USA/IL-NM-10410/2021	EPI_ISL_5258189	AY.44	21J (Delta)
hCoV-19/USA/IL-NM-10411/2021	EPI_ISL_5258190	AY.44	21J (Delta)
hCoV-19/USA/IL-NM-10415/2021	EPI_ISL_5258191	B.1.617.2	21J (Delta)
hCoV-19/USA/IL-NM-10418/2021	EPI_ISL_5258192	AY.103	21J (Delta)
hCoV-19/USA/IL-NM-10420/2021	EPI_ISL_5258193	AY.3	21J (Delta)
hCoV-19/USA/IL-NM-10423/2021	EPI_ISL_6854551	AY.43	21J (Delta)
hCoV-19/USA/IL-NM-10424/2021	EPI_ISL_6854552	AY.119	21J (Delta)
hCoV-19/USA/IL-NM-10427/2021	EPI_ISL_6854585	AY.103	21J (Delta)
hCoV-19/USA/IL-NM-10430/2021	EPI_ISL_6854553	B.1.617.2	21J (Delta)
hCoV-19/USA/IL-NM-10431/2021	EPI_ISL_6854554	AY.103	21J (Delta)
hCoV-19/USA/IL-NM-10435/2021	EPI_ISL_6854556	AY.4	21J (Delta)
hCoV-19/USA/IL-NM-10436/2021	EPI_ISL_6854557	AY.39	21J (Delta)
hCoV-19/USA/IL-NM-10438/2021	EPI_ISL_6854558	AY.44	21J (Delta)
hCoV-19/USA/IL-NM-10440/2021	EPI_ISL_6854559	AY.103	21J (Delta)
hCoV-19/USA/IL-NM-10441/2021	EPI_ISL_6854560	AY.44	21J (Delta)
hCoV-19/USA/IL-NM-10442/2021	EPI_ISL_6854561	AY.25.1	21J (Delta)
hCoV-19/USA/IL-NM-10449/2021	EPI_ISL_6854563	AY.46.4	21J (Delta)
hCoV-19/USA/IL-NM-10452/2021	EPI_ISL_6854566	AY.44	21J (Delta)
hCoV-19/USA/IL-NM-10453/2021	EPI_ISL_6854567	AY.103	21J (Delta)
hCoV-19/USA/IL-NM-10454/2021	EPI_ISL_6854568	AY.119	21J (Delta)
hCoV-19/USA/IL-NM-10457/2021	EPI_ISL_6854569	AY.103	21J (Delta)
hCoV-19/USA/IL-NM-10464/2021	EPI_ISL_6854571	AY.3	21J (Delta)
hCoV-19/USA/IL-NM-10466/2021	EPI_ISL_6854572	AY.100	21J (Delta)
hCoV-19/USA/IL-NM-10467/2021	EPI_ISL_6854573	AY.3	21J (Delta)
hCoV-19/USA/IL-NM-10469/2021	EPI_ISL_6854574	AY.5.3	21J (Delta)
hCoV-19/USA/IL-NM-10471/2021	EPI_ISL_6854575	AY.103	21J (Delta)
hCoV-19/USA/IL-NM-10478/2021	EPI_ISL_6854578	AY.25	21J (Delta)
hCoV-19/USA/IL-NM-10481/2021	EPI_ISL_6854579	AY.20	21J (Delta)
hCoV-19/USA/IL-NM-10482/2021	EPI_ISL_6854580	AY.4	21J (Delta)
hCoV-19/USA/IL-NM-10484/2021	EPI_ISL_6854581	AY.103	21J (Delta)
hCoV-19/USA/IL-NM-10489/2021	EPI_ISL_6854583	AY.3	21J (Delta)
hCoV-19/USA/IL-NM-10491/2021	EPI_ISL_6854584	AY.117	21J (Delta)
hCoV-19/USA/IL-NM-10493/2021	EPI_ISL_6854586	AY.103	21J (Delta)
hCoV-19/USA/IL-NM-10494/2021	EPI_ISL_6854587	AY.4	21J (Delta)
hCoV-19/USA/IL-NM-10500/2021	EPI_ISL_6854589	AY.3	21J (Delta)
hCoV-19/USA/IL-NM-10506/2021	EPI_ISL_6854591	AY.39	21J (Delta)
hCoV-19/USA/IL-NM-10509/2021	EPI_ISL_6854594	AY.25.1	21J (Delta)
hCoV-19/USA/IL-NM-10510/2021	EPI_ISL_6854595	AY.4	21J (Delta)
hCoV-19/USA/IL-NM-10511/2021	EPI_ISL_6854596	AY.44	21J (Delta)
hCoV-19/USA/IL-NM-10517/2021	EPI_ISL_6854597	AY.4	21J (Delta)
hCoV-19/USA/IL-NM-10520/2021	EPI_ISL_6854598	AY.103	21J (Delta)
hCoV-19/USA/IL-NM-10523/2021	EPI_ISL_6854599	AY.4	21J (Delta)
hCoV-19/USA/IL-NM-10525/2021	EPI_ISL_6854600	AY.4	21J (Delta)
hCoV-19/USA/IL-NM-10532/2021	EPI_ISL_6854601	AY.36	21J (Delta)
hCoV-19/USA/IL-NM-10543/2021	EPI_ISL_6854602	AY.4	21J (Delta)
hCoV-19/USA/IL-NM-10549/2021	EPI_ISL_6854604	AY.103	21J (Delta)
hCoV-19/USA/IL-NM-10555/2021	EPI_ISL_6854605	AY.4	21J (Delta)
hCoV-19/USA/IL-NM-10562/2021	EPI_ISL_6854607	AY.118	21J (Delta)
hCoV-19/USA/IL-NM-10566/2021	EPI_ISL_6854608	AY.118	21J (Delta)
hCoV-19/USA/IL-NM-10569/2021	EPI_ISL_6854609	AY.44	21J (Delta)
hCoV-19/USA/IL-NM-10576/2021	EPI_ISL_6854610	AY.119	21J (Delta)
hCoV-19/USA/IL-NM-10579/2021	EPI_ISL_6854611	AY.119	21J (Delta)
hCoV-19/USA/IL-NM-10600/2021	EPI_ISL_7976104	AY.103	21J (Delta)
hCoV-19/USA/IL-NM-10609/2021	EPI_ISL_8482130	B.1.351	20H (Beta, V2)
hCoV-19/USA/IL-NM-10620/2021	EPI_ISL_8482133	B.1.427	21C (Epsilon)
hCoV-19/USA/IL-NM-10657/2021	EPI_ISL_8482141	B.1.1	20B
hCoV-19/USA/IL-NM-10673/2021	EPI_ISL_8482144	B.1.1.464	20B
hCoV-19/USA/IL-NM-10692/2021	EPI_ISL_11254301	AY.25.1	21J (Delta)
hCoV-19/USA/IL-NM-10699/2021	EPI_ISL_6854617	AY.4	21J (Delta)
hCoV-19/USA/IL-NM-10705/2021	EPI_ISL_6854619	AY.5.3	21J (Delta)
hCoV-19/USA/IL-NM-10707/2021	EPI_ISL_6854620	AY.4	21J (Delta)
hCoV-19/USA/IL-NM-10709/2021	EPI_ISL_6854621	AY.4	21J (Delta)
hCoV-19/USA/IL-NM-10712/2021	EPI_ISL_6854622	AY.103	21J (Delta)
hCoV-19/USA/IL-NM-10713/2021	EPI_ISL_6854623	AY.4	21J (Delta)
hCoV-19/USA/IL-NM-10714/2021	EPI_ISL_6854624	AY.4	21J (Delta)
hCoV-19/USA/IL-NM-10715/2021	EPI_ISL_6854625	AY.44	21J (Delta)
hCoV-19/USA/IL-NM-10717/2021	EPI_ISL_6854626	AY.4	21J (Delta)
hCoV-19/USA/IL-NM-10718/2021	EPI_ISL_6854627	AY.3	21J (Delta)
hCoV-19/USA/IL-NM-10721/2021	EPI_ISL_6854632	AY.103	21J (Delta)
hCoV-19/USA/IL-NM-10725/2021	EPI_ISL_11254330	AY.3	21J (Delta)
hCoV-19/USA/IL-NM-10727/2021	EPI_ISL_6854634	AY.4	21J (Delta)
hCoV-19/USA/IL-NM-10728/2021	EPI_ISL_6854635	AY.39	21J (Delta)
hCoV-19/USA/IL-NM-10729/2021	EPI_ISL_6854636	AY.103	21J (Delta)
hCoV-19/USA/IL-NM-10737/2021	EPI_ISL_6854638	AY.3	21J (Delta)
hCoV-19/USA/IL-NM-10741/2021	EPI_ISL_6854639	AY.118	21J (Delta)
hCoV-19/USA/IL-NM-10745/2021	EPI_ISL_6854640	AY.4	21J (Delta)
hCoV-19/USA/IL-NM-10749/2021	EPI_ISL_6854642	AY.4	21J (Delta)
hCoV-19/USA/IL-NM-10751/2021	EPI_ISL_6854643	AY.103	21J (Delta)
hCoV-19/USA/IL-NM-10758/2021	EPI_ISL_6854645	AY.4	21J (Delta)
hCoV-19/USA/IL-NM-10759/2021	EPI_ISL_6854646	AY.4	21J (Delta)
hCoV-19/USA/IL-NM-10764/2021	EPI_ISL_6854647	AY.4	21J (Delta)
hCoV-19/USA/IL-NM-10767/2021	EPI_ISL_6854648	AY.103	21J (Delta)
hCoV-19/USA/IL-NM-10774/2021	EPI_ISL_6854651	AY.4	21J (Delta)
hCoV-19/USA/IL-NM-10776/2021	EPI_ISL_6854652	AY.4	21J (Delta)
hCoV-19/USA/IL-NM-10777/2021	EPI_ISL_6854653	AY.118	21J (Delta)
hCoV-19/USA/IL-NM-10785/2021	EPI_ISL_6854657	AY.4	21J (Delta)
hCoV-19/USA/IL-NM-10786/2021	EPI_ISL_6854658	AY.4	21J (Delta)
hCoV-19/USA/IL-NM-10791/2021	EPI_ISL_6854662	AY.4	21J (Delta)
hCoV-19/USA/IL-NM-10794/2021	EPI_ISL_6854663	AY.103	21J (Delta)
hCoV-19/USA/IL-NM-10795/2021	EPI_ISL_6854664	AY.118	21J (Delta)
hCoV-19/USA/IL-NM-10799/2021	EPI_ISL_6854666	AY.4	21J (Delta)
hCoV-19/USA/IL-NM-10807/2021	EPI_ISL_6854667	AY.39	21J (Delta)
hCoV-19/USA/IL-NM-10809/2021	EPI_ISL_6854668	AY.47	21I (Delta)
hCoV-19/USA/IL-NM-10815/2021	EPI_ISL_6854669	AY.75	21I (Delta)
hCoV-19/USA/IL-NM-10816/2021	EPI_ISL_6854670	AY.4	21J (Delta)
hCoV-19/USA/IL-NM-10821/2021	EPI_ISL_6854671	AY.4	21J (Delta)
hCoV-19/USA/IL-NM-10828/2021	EPI_ISL_6854673	AY.39.1	21J (Delta)
hCoV-19/USA/IL-NM-10835/2021	EPI_ISL_6854675	AY.3	21J (Delta)
hCoV-19/USA/IL-NM-10836/2021	EPI_ISL_6854676	AY.3	21J (Delta)
hCoV-19/USA/IL-NM-10838/2021	EPI_ISL_6854677	AY.100	21J (Delta)
hCoV-19/USA/IL-NM-10842/2021	EPI_ISL_6854680	AY.4	21J (Delta)
hCoV-19/USA/IL-NM-10843/2021	EPI_ISL_6854681	AY.44	21J (Delta)
hCoV-19/USA/IL-NM-10844/2021	EPI_ISL_6854682	AY.44	21J (Delta)
hCoV-19/USA/IL-NM-10848/2021	EPI_ISL_6854683	AY.25	21J (Delta)
hCoV-19/USA/IL-NM-10850/2021	EPI_ISL_6854684	AY.4	21J (Delta)
hCoV-19/USA/IL-NM-10851/2021	EPI_ISL_6854685	AY.75	21I (Delta)
hCoV-19/USA/IL-NM-10852/2021	EPI_ISL_6854686	AY.103	21J (Delta)
hCoV-19/USA/IL-NM-10855/2021	EPI_ISL_6854687	AY.4	21J (Delta)
hCoV-19/USA/IL-NM-10948/2020	EPI_ISL_8482145	A	19B
hCoV-19/USA/IL-NM-10957/2020	EPI_ISL_11254261	A	19B
hCoV-19/USA/IL-NM-10960/2020	EPI_ISL_11254235	B.1	20A
hCoV-19/USA/IL-NM-10963/2020	EPI_ISL_11254240	B.1	20A
hCoV-19/USA/IL-NM-10974/2020	EPI_ISL_11254314	B.1.378	20A
hCoV-19/USA/IL-NM-10976/2020	EPI_ISL_11254284	A	19B
hCoV-19/USA/IL-NM-10982/2020	EPI_ISL_11254327	A	19B
hCoV-19/USA/IL-NM-10989/2020	EPI_ISL_11254232	B.1	20C
hCoV-19/USA/IL-NM-10993/2020	EPI_ISL_11254294	B.1	20A
hCoV-19/USA/IL-NM-11013/2020	EPI_ISL_11254310	B.1	20A
hCoV-19/USA/IL-NM-11020/2020	EPI_ISL_11254334	B.1.384	20A
hCoV-19/USA/IL-NM-11037/2020	EPI_ISL_7976106	B.1	20A
hCoV-19/USA/IL-NM-11045/2020	EPI_ISL_11254331	B.1	20C
hCoV-19/USA/IL-NM-11046/2020	EPI_ISL_11254276	B.1.378	20A
hCoV-19/USA/IL-NM-11050/2020	EPI_ISL_11254307	A	19A
hCoV-19/USA/IL-NM-11056/2020	EPI_ISL_11254342	B.1	20C
hCoV-19/USA/IL-NM-11071/2020	EPI_ISL_7976108	B.1	20C
hCoV-19/USA/IL-NM-11077/2020	EPI_ISL_7976109	B.1	20C
hCoV-19/USA/IL-NM-11081/2020	EPI_ISL_11254230	B.1	20C
hCoV-19/USA/IL-NM-11102/2020	EPI_ISL_11254305	B.1	20C
hCoV-19/USA/IL-NM-11121/2020	EPI_ISL_11254292	A	19B
hCoV-19/USA/IL-NM-11127/2020	EPI_ISL_11254293	B.1	20A
hCoV-19/USA/IL-NM-11187/2020	EPI_ISL_11254297	B.1	20C
hCoV-19/USA/IL-NM-11206/2020	EPI_ISL_7976113	B.1.1.464	20B
hCoV-19/USA/IL-NM-11220/2020	EPI_ISL_7976115	B.1	20A
hCoV-19/USA/IL-NM-11249/2020	EPI_ISL_7976117	B.1	20A
hCoV-19/USA/IL-NM-11327/2020	EPI_ISL_11254228	B.1	20C
hCoV-19/USA/IL-NM-11381/2020	EPI_ISL_11254249	B.1.1	20B
hCoV-19/USA/IL-NM-11421/2020	EPI_ISL_7976124	B.1.503	20C
hCoV-19/USA/IL-NM-11453/2020	EPI_ISL_7976125	B.1.377	20A
hCoV-19/USA/IL-NM-11457/2020	EPI_ISL_7976126	B.1	20C
hCoV-19/USA/IL-NM-11470/2020	EPI_ISL_7976128	B.1.1.368	20B
hCoV-19/USA/IL-NM-11474/2020	EPI_ISL_7976129	B.1	20C
hCoV-19/USA/IL-NM-11489/2020	EPI_ISL_7976130	B.1	20A
hCoV-19/USA/IL-NM-11495/2020	EPI_ISL_7976132	B.1.349	20C
hCoV-19/USA/IL-NM-11547/2020	EPI_ISL_7976133	B.1.110.3	20A
hCoV-19/USA/IL-NM-11565/2020	EPI_ISL_7976134	B.1.1.304	20B
hCoV-19/USA/IL-NM-11573/2020	EPI_ISL_7976135	B.1	20A
hCoV-19/USA/IL-NM-11583/2020	EPI_ISL_7976136	B.1.139	20A
hCoV-19/USA/IL-NM-11603/2020	EPI_ISL_7976137	B.1.324	20C
hCoV-19/USA/IL-NM-11692/2020	EPI_ISL_7976141	B.1.2	20G
hCoV-19/USA/IL-NM-11757/2020	EPI_ISL_9912563	B.1.2	20G
hCoV-19/USA/IL-NM-11788/2020	EPI_ISL_7976143	B.1.2	20G
hCoV-19/USA/IL-NM-11796/2020	EPI_ISL_7976144	B.1.565	20A
hCoV-19/USA/IL-NM-11870/2020	EPI_ISL_11254318	B.1.2	20G
hCoV-19/USA/IL-NM-11876/2020	EPI_ISL_7976146	B.1.139	20A
hCoV-19/USA/IL-NM-11929/2020	EPI_ISL_7976149	B.1.126	20A
hCoV-19/USA/IL-NM-11978/2020	EPI_ISL_7976155	B.1.595	20C
hCoV-19/USA/IL-NM-11991/2020	EPI_ISL_7976156	B.1.2	20G
hCoV-19/USA/IL-NM-12062/2020	EPI_ISL_11254344	B.1.243	20A
hCoV-19/USA/IL-NM-12069/2020	EPI_ISL_11254312	B.1.2	20G
hCoV-19/USA/IL-NM-12080/2020	EPI_ISL_7829959	B.1.2	20G
hCoV-19/USA/IL-NM-12081/2020	EPI_ISL_8482150	B.1.126	20A
hCoV-19/USA/IL-NM-12089/2020	EPI_ISL_8482151	B.1.2	20G
hCoV-19/USA/IL-NM-12102/2020	EPI_ISL_8482152	B.1.595	20C
hCoV-19/USA/IL-NM-12103/2020	EPI_ISL_8482153	B.1.324	20C
hCoV-19/USA/IL-NM-1213/2020	EPI_ISL_936549	B.1.509	20C
hCoV-19/USA/IL-NM-12149/2021	EPI_ISL_11254257	B.1.2	20G
hCoV-19/USA/IL-NM-12172/2021	EPI_ISL_11254333	B.1.2	20G
hCoV-19/USA/IL-NM-12179/2021	EPI_ISL_8482155	B.1.1.71	20B
hCoV-19/USA/IL-NM-12188/2021	EPI_ISL_11254262	B.1.1.192	20B
hCoV-19/USA/IL-NM-12193/2020	EPI_ISL_8482156	B.1	20A
hCoV-19/USA/IL-NM-12205/2021	EPI_ISL_11254251	B.1.2	20G
hCoV-19/USA/IL-NM-12214/2021	EPI_ISL_11254322	B.1.2	20G
hCoV-19/USA/IL-NM-12218/2021	EPI_ISL_8482158	B.1.1.464	20B
hCoV-19/USA/IL-NM-12234/2021	EPI_ISL_11254317	B.1.1.519	20B
hCoV-19/USA/IL-NM-12258/2021	EPI_ISL_11254336	B.1.2	20G
hCoV-19/USA/IL-NM-12267/2021	EPI_ISL_11254288	B.1.2	20G
hCoV-19/USA/IL-NM-12295/2021	EPI_ISL_11254335	B.1.243	20A
hCoV-19/USA/IL-NM-12300/2021	EPI_ISL_11254343	B.1.126	20A
hCoV-19/USA/IL-NM-12315/2021	EPI_ISL_11254273	B.1.525	21D (Eta)
hCoV-19/USA/IL-NM-12350/2021	EPI_ISL_11254241	B.1.2	20G
hCoV-19/USA/IL-NM-12364/2021	EPI_ISL_8482165	B.1.2	20G
hCoV-19/USA/IL-NM-12381/2021	EPI_ISL_11254231	B.1.1.519	20B
hCoV-19/USA/IL-NM-1242/2020	EPI_ISL_626510	B.1.401	20A
hCoV-19/USA/IL-NM-12423/2021	EPI_ISL_11254279	B.1.1.519	20B
hCoV-19/USA/IL-NM-12445/2021	EPI_ISL_8482171	B.1.1.432	20B
hCoV-19/USA/IL-NM-12447/2021	EPI_ISL_11254329	B.1.2	20G
hCoV-19/USA/IL-NM-12451/2021	EPI_ISL_8482172	B.1.2	20G
hCoV-19/USA/IL-NM-12461/2021	EPI_ISL_11254264	B.1.1.519	20B
hCoV-19/USA/IL-NM-12463/2021	EPI_ISL_8482173	B.1.1.432	20B
hCoV-19/USA/IL-NM-12467/2021	EPI_ISL_11254300	B.1.2	20G
hCoV-19/USA/IL-NM-12476/2021	EPI_ISL_11254339	B.1.2	20G
hCoV-19/USA/IL-NM-12492/2021	EPI_ISL_11254346	B.1.2	20G
hCoV-19/USA/IL-NM-12523/2021	EPI_ISL_8482181	B.1.2	20G
hCoV-19/USA/IL-NM-12532/2020	EPI_ISL_8482182	B.1.1.432	20B
hCoV-19/USA/IL-NM-12593/2020	EPI_ISL_8482186	B.1	20A
hCoV-19/USA/IL-NM-12606/2020	EPI_ISL_7829960	B.1.1.222	20B
hCoV-19/USA/IL-NM-12655/2021	EPI_ISL_6854690	AY.39	21J (Delta)
hCoV-19/USA/IL-NM-12656/2021	EPI_ISL_6854691	AY.3	21J (Delta)
hCoV-19/USA/IL-NM-12657/2021	EPI_ISL_6854692	AY.44	21J (Delta)
hCoV-19/USA/IL-NM-12665/2021	EPI_ISL_6854694	AY.4	21J (Delta)
hCoV-19/USA/IL-NM-12666/2021	EPI_ISL_6854695	AY.4	21J (Delta)
hCoV-19/USA/IL-NM-12677/2021	EPI_ISL_6854696	AY.119	21J (Delta)
hCoV-19/USA/IL-NM-12685/2021	EPI_ISL_6854697	AY.4	21J (Delta)
hCoV-19/USA/IL-NM-12688/2021	EPI_ISL_6854698	AY.100	21J (Delta)
hCoV-19/USA/IL-NM-12696/2021	EPI_ISL_6854700	AY.103	21J (Delta)
hCoV-19/USA/IL-NM-12701/2021	EPI_ISL_6854701	AY.103	21J (Delta)
hCoV-19/USA/IL-NM-12703/2021	EPI_ISL_6854702	AY.39	21J (Delta)
hCoV-19/USA/IL-NM-12704/2021	EPI_ISL_6854703	AY.100	21J (Delta)
hCoV-19/USA/IL-NM-12705/2021	EPI_ISL_6854704	AY.4	21J (Delta)
hCoV-19/USA/IL-NM-12710/2021	EPI_ISL_6854706	AY.3	21J (Delta)
hCoV-19/USA/IL-NM-12717/2021	EPI_ISL_6854707	AY.103	21J (Delta)
hCoV-19/USA/IL-NM-12718/2021	EPI_ISL_6854708	AY.100	21J (Delta)
hCoV-19/USA/IL-NM-12722/2021	EPI_ISL_6854709	AY.25	21J (Delta)
hCoV-19/USA/IL-NM-12726/2021	EPI_ISL_6854660	AY.39	21J (Delta)
hCoV-19/USA/IL-NM-12729/2021	EPI_ISL_6854710	AY.103	21J (Delta)
hCoV-19/USA/IL-NM-12751/2021	EPI_ISL_6854661	AY.44	21J (Delta)
hCoV-19/USA/IL-NM-12756/2021	EPI_ISL_6854714	AY.25.1	21J (Delta)
hCoV-19/USA/IL-NM-12768/2021	EPI_ISL_6854717	AY.44	21J (Delta)
hCoV-19/USA/IL-NM-12769/2021	EPI_ISL_6854718	AY.118	21J (Delta)
hCoV-19/USA/IL-NM-12770/2021	EPI_ISL_6854719	AY.25	21J (Delta)
hCoV-19/USA/IL-NM-12772/2021	EPI_ISL_6854721	AY.4	21J (Delta)
hCoV-19/USA/IL-NM-12773/2021	EPI_ISL_6854722	AY.44	21J (Delta)
hCoV-19/USA/IL-NM-12774/2021	EPI_ISL_6854723	AY.3	21J (Delta)
hCoV-19/USA/IL-NM-12782/2021	EPI_ISL_6854727	AY.44	21J (Delta)
hCoV-19/USA/IL-NM-12783/2021	EPI_ISL_6854728	AY.23	21J (Delta)
hCoV-19/USA/IL-NM-12784/2021	EPI_ISL_6854729	AY.44	21J (Delta)
hCoV-19/USA/IL-NM-12786/2021	EPI_ISL_6854730	AY.39	21J (Delta)
hCoV-19/USA/IL-NM-12788/2021	EPI_ISL_6854731	AY.4	21J (Delta)
hCoV-19/USA/IL-NM-12791/2021	EPI_ISL_6854733	AY.103	21J (Delta)
hCoV-19/USA/IL-NM-12792/2021	EPI_ISL_6854734	AY.44	21J (Delta)
hCoV-19/USA/IL-NM-12796/2021	EPI_ISL_6854735	AY.43	21J (Delta)
hCoV-19/USA/IL-NM-12799/2021	EPI_ISL_6854736	AY.124	21J (Delta)
hCoV-19/USA/IL-NM-12804/2021	EPI_ISL_6854737	AY.100	21J (Delta)
hCoV-19/USA/IL-NM-12812/2021	EPI_ISL_6854741	AY.103	21J (Delta)
hCoV-19/USA/IL-NM-12990/2021	EPI_ISL_9034473	AY.25	21J (Delta)
hCoV-19/USA/IL-NM-13234/2021	EPI_ISL_11254315	AY.103	21J (Delta)
hCoV-19/USA/IL-NM-13254/2021	EPI_ISL_11254290	AY.3	21J (Delta)
hCoV-19/USA/IL-NM-13256/2021	EPI_ISL_11254337	AY.25.1	21J (Delta)
hCoV-19/USA/IL-NM-13261/2021	EPI_ISL_8482192	AY.44	21J (Delta)
hCoV-19/USA/IL-NM-13262/2021	EPI_ISL_7829811	AY.118	21J (Delta)
hCoV-19/USA/IL-NM-13265/2021	EPI_ISL_7829812	AY.103	21J (Delta)
hCoV-19/USA/IL-NM-13266/2021	EPI_ISL_7829813	AY.44	21J (Delta)
hCoV-19/USA/IL-NM-13267/2021	EPI_ISL_7829814	AY.103	21J (Delta)
hCoV-19/USA/IL-NM-13270/2021	EPI_ISL_7829816	AY.44	21J (Delta)
hCoV-19/USA/IL-NM-13272/2021	EPI_ISL_7829818	AY.3	21J (Delta)
hCoV-19/USA/IL-NM-13276/2021	EPI_ISL_7829820	AY.3	21J (Delta)
hCoV-19/USA/IL-NM-13277/2021	EPI_ISL_7829821	AY.3	21J (Delta)
hCoV-19/USA/IL-NM-13278/2021	EPI_ISL_7829822	AY.44	21J (Delta)
hCoV-19/USA/IL-NM-13279/2021	EPI_ISL_7829823	AY.25	21J (Delta)
hCoV-19/USA/IL-NM-13282/2021	EPI_ISL_7829824	AY.44	21J (Delta)
hCoV-19/USA/IL-NM-13283/2021	EPI_ISL_7829825	AY.103	21J (Delta)
hCoV-19/USA/IL-NM-13287/2021	EPI_ISL_7829826	AY.103	21J (Delta)
hCoV-19/USA/IL-NM-13289/2021	EPI_ISL_7829828	AY.100	21J (Delta)
hCoV-19/USA/IL-NM-13290/2021	EPI_ISL_7829829	AY.103	21J (Delta)
hCoV-19/USA/IL-NM-13292/2021	EPI_ISL_7829830	AY.39	21J (Delta)
hCoV-19/USA/IL-NM-13293/2021	EPI_ISL_7829831	AY.25.1	21J (Delta)
hCoV-19/USA/IL-NM-13294/2021	EPI_ISL_7829832	AY.44	21J (Delta)
hCoV-19/USA/IL-NM-13295/2021	EPI_ISL_7829833	AY.117	21J (Delta)
hCoV-19/USA/IL-NM-13297/2021	EPI_ISL_7829834	AY.39	21J (Delta)
hCoV-19/USA/IL-NM-13298/2021	EPI_ISL_7829835	AY.100	21J (Delta)
hCoV-19/USA/IL-NM-13299/2021	EPI_ISL_7829836	AY.3	21J (Delta)
hCoV-19/USA/IL-NM-13303/2021	EPI_ISL_7829839	AY.103	21J (Delta)
hCoV-19/USA/IL-NM-13304/2021	EPI_ISL_7829840	AY.39	21J (Delta)
hCoV-19/USA/IL-NM-13305/2021	EPI_ISL_7829841	AY.44	21J (Delta)
hCoV-19/USA/IL-NM-13308/2021	EPI_ISL_7829843	AY.103	21J (Delta)
hCoV-19/USA/IL-NM-13309/2021	EPI_ISL_7829844	AY.44	21J (Delta)
hCoV-19/USA/IL-NM-13314/2021	EPI_ISL_7829847	AY.100	21J (Delta)
hCoV-19/USA/IL-NM-13315/2021	EPI_ISL_7829848	AY.39	21J (Delta)
hCoV-19/USA/IL-NM-13316/2021	EPI_ISL_7829849	AY.46.4	21J (Delta)
hCoV-19/USA/IL-NM-13317/2021	EPI_ISL_7829850	AY.3	21J (Delta)
hCoV-19/USA/IL-NM-13321/2021	EPI_ISL_7829853	AY.3	21J (Delta)
hCoV-19/USA/IL-NM-13322/2021	EPI_ISL_7829854	AY.25	21J (Delta)
hCoV-19/USA/IL-NM-13324/2021	EPI_ISL_7829856	AY.3	21J (Delta)
hCoV-19/USA/IL-NM-13328/2021	EPI_ISL_7829857	AY.103	21J (Delta)
hCoV-19/USA/IL-NM-13329/2021	EPI_ISL_7829858	AY.100	21J (Delta)
hCoV-19/USA/IL-NM-13332/2021	EPI_ISL_7829860	AY.1	21J (Delta)
hCoV-19/USA/IL-NM-13333/2021	EPI_ISL_7829861	AY.118	21J (Delta)
hCoV-19/USA/IL-NM-13334/2021	EPI_ISL_7829862	AY.25.1	21J (Delta)
hCoV-19/USA/IL-NM-13337/2021	EPI_ISL_7829864	AY.25	21J (Delta)
hCoV-19/USA/IL-NM-13339/2021	EPI_ISL_7829865	AY.3	21J (Delta)
hCoV-19/USA/IL-NM-13341/2021	EPI_ISL_7829867	AY.100	21J (Delta)
hCoV-19/USA/IL-NM-13343/2021	EPI_ISL_7829869	AY.39	21J (Delta)
hCoV-19/USA/IL-NM-13344/2021	EPI_ISL_7829870	AY.103	21J (Delta)
hCoV-19/USA/IL-NM-13345/2021	EPI_ISL_7829871	AY.25	21J (Delta)
hCoV-19/USA/IL-NM-13349/2021	EPI_ISL_7829874	AY.100	21J (Delta)
hCoV-19/USA/IL-NM-13352/2021	EPI_ISL_7829875	AY.100	21J (Delta)
hCoV-19/USA/IL-NM-13354/2021	EPI_ISL_7829876	AY.47	21I (Delta)
hCoV-19/USA/IL-NM-13355/2021	EPI_ISL_7829877	AY.25.1	21J (Delta)
hCoV-19/USA/IL-NM-13356/2021	EPI_ISL_7829878	AY.25.1	21J (Delta)
hCoV-19/USA/IL-NM-13359/2021	EPI_ISL_7829879	AY.3	21J (Delta)
hCoV-19/USA/IL-NM-13363/2021	EPI_ISL_7829882	AY.103	21J (Delta)
hCoV-19/USA/IL-NM-13364/2021	EPI_ISL_7829883	AY.118	21J (Delta)
hCoV-19/USA/IL-NM-13365/2021	EPI_ISL_7829884	AY.25.1	21J (Delta)
hCoV-19/USA/IL-NM-13368/2021	EPI_ISL_7829887	AY.103	21J (Delta)
hCoV-19/USA/IL-NM-13372/2021	EPI_ISL_7829889	AY.118	21J (Delta)
hCoV-19/USA/IL-NM-13375/2021	EPI_ISL_7829892	AY.103	21J (Delta)
hCoV-19/USA/IL-NM-13377/2021	EPI_ISL_7829894	AY.25.1	21J (Delta)
hCoV-19/USA/IL-NM-13378/2021	EPI_ISL_7829895	AY.34	21J (Delta)
hCoV-19/USA/IL-NM-13383/2021	EPI_ISL_7829899	AY.44	21J (Delta)
hCoV-19/USA/IL-NM-13385/2021	EPI_ISL_7829900	AY.23	21J (Delta)
hCoV-19/USA/IL-NM-13386/2021	EPI_ISL_7829901	AY.44	21J (Delta)
hCoV-19/USA/IL-NM-13387/2021	EPI_ISL_7829902	AY.25.1	21J (Delta)
hCoV-19/USA/IL-NM-13389/2021	EPI_ISL_7829904	AY.44	21J (Delta)
hCoV-19/USA/IL-NM-13393/2021	EPI_ISL_7829908	AY.44	21J (Delta)
hCoV-19/USA/IL-NM-13397/2021	EPI_ISL_7829911	AY.44	21J (Delta)
hCoV-19/USA/IL-NM-13398/2021	EPI_ISL_7829912	AY.44	21J (Delta)
hCoV-19/USA/IL-NM-13400/2021	EPI_ISL_7829914	AY.114	21J (Delta)
hCoV-19/USA/IL-NM-13404/2021	EPI_ISL_7829918	AY.44	21J (Delta)
hCoV-19/USA/IL-NM-13406/2021	EPI_ISL_7829920	AY.44	21J (Delta)
hCoV-19/USA/IL-NM-13409/2021	EPI_ISL_7829922	AY.25.1	21J (Delta)
hCoV-19/USA/IL-NM-13410/2021	EPI_ISL_7829923	AY.3	21J (Delta)
hCoV-19/USA/IL-NM-13411/2021	EPI_ISL_7829924	AY.103	21J (Delta)
hCoV-19/USA/IL-NM-13412/2021	EPI_ISL_7829925	AY.25.1	21J (Delta)
hCoV-19/USA/IL-NM-13414/2021	EPI_ISL_7829926	AY.100	21J (Delta)
hCoV-19/USA/IL-NM-13415/2021	EPI_ISL_7829927	AY.118	21J (Delta)
hCoV-19/USA/IL-NM-13416/2021	EPI_ISL_7829928	AY.26	21I (Delta)
hCoV-19/USA/IL-NM-13418/2021	EPI_ISL_7829929	AY.25.1	21J (Delta)
hCoV-19/USA/IL-NM-13419/2021	EPI_ISL_7829930	AY.3	21J (Delta)
hCoV-19/USA/IL-NM-13420/2021	EPI_ISL_7829931	AY.39	21J (Delta)
hCoV-19/USA/IL-NM-13422/2021	EPI_ISL_7829932	AY.103	21J (Delta)
hCoV-19/USA/IL-NM-13425/2021	EPI_ISL_7829935	AY.103	21J (Delta)
hCoV-19/USA/IL-NM-13427/2021	EPI_ISL_7829936	AY.44	21J (Delta)
hCoV-19/USA/IL-NM-13446/2021	EPI_ISL_7829938	AY.44	21J (Delta)
hCoV-19/USA/IL-NM-13449/2021	EPI_ISL_7829941	AY.3	21J (Delta)
hCoV-19/USA/IL-NM-13473/2021	EPI_ISL_7829943	AY.118	21J (Delta)
hCoV-19/USA/IL-NM-13474/2021	EPI_ISL_7829944	AY.44	21J (Delta)
hCoV-19/USA/IL-NM-13475/2021	EPI_ISL_7829945	AY.1	21J (Delta)
hCoV-19/USA/IL-NM-13476/2021	EPI_ISL_7829946	AY.103	21J (Delta)
hCoV-19/USA/IL-NM-13477/2021	EPI_ISL_7829947	AY.100	21J (Delta)
hCoV-19/USA/IL-NM-13478/2021	EPI_ISL_7829948	AY.44	21J (Delta)
hCoV-19/USA/IL-NM-13481/2021	EPI_ISL_7829951	AY.44	21J (Delta)
hCoV-19/USA/IL-NM-13482/2021	EPI_ISL_7829952	AY.103	21J (Delta)
hCoV-19/USA/IL-NM-13483/2021	EPI_ISL_7829953	AY.44	21J (Delta)
hCoV-19/USA/IL-NM-13484/2021	EPI_ISL_7829954	AY.44	21J (Delta)
hCoV-19/USA/IL-NM-13485/2021	EPI_ISL_7829955	AY.39	21J (Delta)
hCoV-19/USA/IL-NM-13486/2021	EPI_ISL_7829956	AY.122	21J (Delta)
hCoV-19/USA/IL-NM-13487/2021	EPI_ISL_7829957	AY.39	21J (Delta)
hCoV-19/USA/IL-NM-13488/2021	EPI_ISL_7829958	AY.44	21J (Delta)
hCoV-19/USA/IL-NM-13498/2021	EPI_ISL_7829962	AY.118	21J (Delta)
hCoV-19/USA/IL-NM-13501/2021	EPI_ISL_7829964	AY.119	21J (Delta)
hCoV-19/USA/IL-NM-13505/2021	EPI_ISL_7829965	AY.44	21J (Delta)
hCoV-19/USA/IL-NM-13516/2021	EPI_ISL_7829966	AY.103	21J (Delta)
hCoV-19/USA/IL-NM-13517/2021	EPI_ISL_7829967	AY.103	21J (Delta)
hCoV-19/USA/IL-NM-13521/2021	EPI_ISL_7829968	AY.100	21J (Delta)
hCoV-19/USA/IL-NM-13522/2021	EPI_ISL_7829969	AY.100	21J (Delta)
hCoV-19/USA/IL-NM-13523/2021	EPI_ISL_7829970	AY.100	21J (Delta)
hCoV-19/USA/IL-NM-13533/2021	EPI_ISL_7829972	AY.3	21J (Delta)
hCoV-19/USA/IL-NM-13546/2021	EPI_ISL_7829973	AY.103	21J (Delta)
hCoV-19/USA/IL-NM-13556/2021	EPI_ISL_7829976	AY.3	21J (Delta)
hCoV-19/USA/IL-NM-13558/2021	EPI_ISL_7829977	BA.1	21K (Omicron)
hCoV-19/USA/IL-NM-13563/2021	EPI_ISL_7829978	AY.103	21J (Delta)
hCoV-19/USA/IL-NM-13566/2021	EPI_ISL_7976159	B.1.1.529	21M (Omicron)
hCoV-19/USA/IL-NM-13571/2021	EPI_ISL_7829980	AY.44	21J (Delta)
hCoV-19/USA/IL-NM-13575/2021	EPI_ISL_7976160	BA.1.15	21K (Omicron)
hCoV-19/USA/IL-NM-13580/2021	EPI_ISL_7829982	AY.39	21J (Delta)
hCoV-19/USA/IL-NM-13586/2021	EPI_ISL_7829983	AY.4	21J (Delta)
hCoV-19/USA/IL-NM-13589/2021	EPI_ISL_7829984	AY.119	21J (Delta)
hCoV-19/USA/IL-NM-13596/2021	EPI_ISL_7829986	AY.3.1	21J (Delta)
hCoV-19/USA/IL-NM-13597/2021	EPI_ISL_7829987	AY.103	21J (Delta)
hCoV-19/USA/IL-NM-13607/2021	EPI_ISL_7829990	AY.44	21J (Delta)
hCoV-19/USA/IL-NM-13608/2021	EPI_ISL_7829991	AY.44	21J (Delta)
hCoV-19/USA/IL-NM-13611/2021	EPI_ISL_7829994	AY.103	21J (Delta)
hCoV-19/USA/IL-NM-13613/2021	EPI_ISL_7829995	BA.1.15	21K (Omicron)
hCoV-19/USA/IL-NM-13615/2021	EPI_ISL_7976161	AY.100	21J (Delta)
hCoV-19/USA/IL-NM-13616/2021	EPI_ISL_7829997	AY.100	21J (Delta)
hCoV-19/USA/IL-NM-13618/2021	EPI_ISL_7829998	AY.100	21J (Delta)
hCoV-19/USA/IL-NM-13621/2021	EPI_ISL_7829999	AY.44	21J (Delta)
hCoV-19/USA/IL-NM-13628/2021	EPI_ISL_7830000	BA.1.15	21K (Omicron)
hCoV-19/USA/IL-NM-13629/2021	EPI_ISL_7830001	AY.103	21J (Delta)
hCoV-19/USA/IL-NM-13631/2021	EPI_ISL_7830002	BA.1.15	21K (Omicron)
hCoV-19/USA/IL-NM-13632/2021	EPI_ISL_7830003	AY.39	21J (Delta)
hCoV-19/USA/IL-NM-13633/2021	EPI_ISL_7830004	AY.118	21J (Delta)
hCoV-19/USA/IL-NM-13637/2021	EPI_ISL_7830005	AY.44	21J (Delta)
hCoV-19/USA/IL-NM-13640/2021	EPI_ISL_7830006	AY.103	21J (Delta)
hCoV-19/USA/IL-NM-13642/2021	EPI_ISL_7830007	AY.3	21J (Delta)
hCoV-19/USA/IL-NM-13644/2021	EPI_ISL_7830009	AY.100	21J (Delta)
hCoV-19/USA/IL-NM-13646/2021	EPI_ISL_7830010	AY.103	21J (Delta)
hCoV-19/USA/IL-NM-13648/2021	EPI_ISL_7830011	BA.1.15	21K (Omicron)
hCoV-19/USA/IL-NM-13650/2021	EPI_ISL_7830012	AY.25.1	21J (Delta)
hCoV-19/USA/IL-NM-13651/2021	EPI_ISL_7830013	AY.44	21J (Delta)
hCoV-19/USA/IL-NM-13652/2021	EPI_ISL_7830014	AY.3	21J (Delta)
hCoV-19/USA/IL-NM-13655/2021	EPI_ISL_7830016	B.1.617.2	21J (Delta)
hCoV-19/USA/IL-NM-13669/2021	EPI_ISL_7830021	BA.1.20	21K (Omicron)
hCoV-19/USA/IL-NM-13673/2021	EPI_ISL_7830022	AY.39	21J (Delta)
hCoV-19/USA/IL-NM-13674/2021	EPI_ISL_7830023	AY.103	21J (Delta)
hCoV-19/USA/IL-NM-13676/2021	EPI_ISL_7830025	BA.1.15	21K (Omicron)
hCoV-19/USA/IL-NM-13679/2021	EPI_ISL_7830027	AY.3	21J (Delta)
hCoV-19/USA/IL-NM-13680/2021	EPI_ISL_7830028	AY.47	21I (Delta)
hCoV-19/USA/IL-NM-13681/2021	EPI_ISL_7830029	AY.39	21J (Delta)
hCoV-19/USA/IL-NM-13687/2021	EPI_ISL_7830031	AY.34.1	21J (Delta)
hCoV-19/USA/IL-NM-13692/2021	EPI_ISL_7830032	AY.103	21J (Delta)
hCoV-19/USA/IL-NM-13698/2021	EPI_ISL_7830033	AY.3	21J (Delta)
hCoV-19/USA/IL-NM-13700/2021	EPI_ISL_7830034	AY.25	21J (Delta)
hCoV-19/USA/IL-NM-13702/2021	EPI_ISL_7830035	AY.44	21J (Delta)
hCoV-19/USA/IL-NM-13704/2021	EPI_ISL_7976163	BA.1.15	21K (Omicron)
hCoV-19/USA/IL-NM-13706/2021	EPI_ISL_7830036	AY.3	21J (Delta)
hCoV-19/USA/IL-NM-13707/2021	EPI_ISL_7830037	AY.44	21J (Delta)
hCoV-19/USA/IL-NM-13712/2021	EPI_ISL_7976164	BA.1.15	21K (Omicron)
hCoV-19/USA/IL-NM-13713/2021	EPI_ISL_7976165	BA.1	21K (Omicron)
hCoV-19/USA/IL-NM-13715/2021	EPI_ISL_7976166	BA.1.15	21K (Omicron)
hCoV-19/USA/IL-NM-13717/2021	EPI_ISL_7830039	AY.25.1	21J (Delta)
hCoV-19/USA/IL-NM-13719/2021	EPI_ISL_7830040	AY.26	21I (Delta)
hCoV-19/USA/IL-NM-13732/2021	EPI_ISL_7830042	AY.39	21J (Delta)
hCoV-19/USA/IL-NM-13733/2021	EPI_ISL_7830043	AY.25	21J (Delta)
hCoV-19/USA/IL-NM-13748/2021	EPI_ISL_7830047	AY.39	21J (Delta)
hCoV-19/USA/IL-NM-13753/2021	EPI_ISL_7830049	AY.3	21J (Delta)
hCoV-19/USA/IL-NM-13763/2021	EPI_ISL_7830051	AY.103	21J (Delta)
hCoV-19/USA/IL-NM-13773/2021	EPI_ISL_7830053	AY.25.1	21J (Delta)
hCoV-19/USA/IL-NM-13788/2021	EPI_ISL_7976177	AY.103	21J (Delta)
hCoV-19/USA/IL-NM-13790/2021	EPI_ISL_7976178	BA.1.15	21K (Omicron)
hCoV-19/USA/IL-NM-13800/2021	EPI_ISL_7976181	BA.1.15	21K (Omicron)
hCoV-19/USA/IL-NM-13805/2021	EPI_ISL_7976182	AY.44	21J (Delta)
hCoV-19/USA/IL-NM-13809/2021	EPI_ISL_7976183	AY.103	21J (Delta)
hCoV-19/USA/IL-NM-13812/2021	EPI_ISL_7976184	BA.1.15	21K (Omicron)
hCoV-19/USA/IL-NM-13815/2021	EPI_ISL_7976185	BA.1.20	21K (Omicron)
hCoV-19/USA/IL-NM-13821/2021	EPI_ISL_7976186	AY.103	21J (Delta)
hCoV-19/USA/IL-NM-13822/2021	EPI_ISL_7976187	BA.1.15	21K (Omicron)
hCoV-19/USA/IL-NM-13823/2021	EPI_ISL_7976188	BA.1.20	21K (Omicron)
hCoV-19/USA/IL-NM-13825/2021	EPI_ISL_7976189	BA.1.15	21K (Omicron)
hCoV-19/USA/IL-NM-13835/2021	EPI_ISL_7976192	AY.103	21J (Delta)
hCoV-19/USA/IL-NM-13836/2021	EPI_ISL_7976193	AY.100	21J (Delta)
hCoV-19/USA/IL-NM-13837/2021	EPI_ISL_7976194	AY.103	21J (Delta)
hCoV-19/USA/IL-NM-13838/2021	EPI_ISL_7976195	AY.25	21J (Delta)
hCoV-19/USA/IL-NM-13843/2021	EPI_ISL_7976197	BA.1.20	21K (Omicron)
hCoV-19/USA/IL-NM-13846/2021	EPI_ISL_7976198	BA.1.20	21K (Omicron)
hCoV-19/USA/IL-NM-13855/2021	EPI_ISL_7976202	BA.1.1	21K (Omicron)
hCoV-19/USA/IL-NM-13856/2021	EPI_ISL_7976203	BA.1.1.14	21K (Omicron)
hCoV-19/USA/IL-NM-13857/2021	EPI_ISL_7976204	AY.103	21J (Delta)
hCoV-19/USA/IL-NM-13859/2021	EPI_ISL_7976205	BA.1.20	21K (Omicron)
hCoV-19/USA/IL-NM-13860/2021	EPI_ISL_7976206	BA.1.20	21K (Omicron)
hCoV-19/USA/IL-NM-13864/2021	EPI_ISL_7976208	AY.25	21J (Delta)
hCoV-19/USA/IL-NM-13866/2021	EPI_ISL_9912564	B.1.617.2	21J (Delta)
hCoV-19/USA/IL-NM-13867/2021	EPI_ISL_7976209	AY.3	21J (Delta)
hCoV-19/USA/IL-NM-13869/2021	EPI_ISL_7976211	BA.1.20	21K (Omicron)
hCoV-19/USA/IL-NM-13879/2021	EPI_ISL_7976214	BA.1.15	21K (Omicron)
hCoV-19/USA/IL-NM-13885/2021	EPI_ISL_7976215	AY.103	21J (Delta)
hCoV-19/USA/IL-NM-13887/2021	EPI_ISL_7976216	AY.39	21J (Delta)
hCoV-19/USA/IL-NM-13894/2021	EPI_ISL_7976217	AY.3	21J (Delta)
hCoV-19/USA/IL-NM-13895/2021	EPI_ISL_7976218	AY.100	21J (Delta)
hCoV-19/USA/IL-NM-13904/2021	EPI_ISL_7976220	BA.1.20	21K (Omicron)
hCoV-19/USA/IL-NM-13905/2021	EPI_ISL_11254286	AY.103	21J (Delta)
hCoV-19/USA/IL-NM-13908/2021	EPI_ISL_7976221	AY.100	21J (Delta)
hCoV-19/USA/IL-NM-13917/2021	EPI_ISL_7976223	AY.100	21J (Delta)
hCoV-19/USA/IL-NM-13926/2021	EPI_ISL_7976228	AY.3	21J (Delta)
hCoV-19/USA/IL-NM-13928/2021	EPI_ISL_7976229	AY.1	21J (Delta)
hCoV-19/USA/IL-NM-13929/2021	EPI_ISL_7976230	AY.1	21J (Delta)
hCoV-19/USA/IL-NM-13931/2021	EPI_ISL_7976231	AY.44	21J (Delta)
hCoV-19/USA/IL-NM-13935/2021	EPI_ISL_7976232	AY.44	21J (Delta)
hCoV-19/USA/IL-NM-13937/2021	EPI_ISL_7976233	AY.25	21J (Delta)
hCoV-19/USA/IL-NM-13938/2021	EPI_ISL_7976234	AY.44	21J (Delta)
hCoV-19/USA/IL-NM-13939/2021	EPI_ISL_7976235	AY.39	21J (Delta)
hCoV-19/USA/IL-NM-13943/2021	EPI_ISL_7976237	BA.1.15	21K (Omicron)
hCoV-19/USA/IL-NM-13959/2021	EPI_ISL_7976240	AY.25	21J (Delta)
hCoV-19/USA/IL-NM-13961/2021	EPI_ISL_7976241	AY.103	21J (Delta)
hCoV-19/USA/IL-NM-13966/2021	EPI_ISL_7976243	AY.3	21J (Delta)
hCoV-19/USA/IL-NM-13967/2021	EPI_ISL_7976244	BA.1.20	21K (Omicron)
hCoV-19/USA/IL-NM-13968/2021	EPI_ISL_7976245	BA.1.20	21K (Omicron)
hCoV-19/USA/IL-NM-13972/2021	EPI_ISL_7976247	BA.1.15	21K (Omicron)
hCoV-19/USA/IL-NM-13974/2021	EPI_ISL_7976248	BA.1	21K (Omicron)
hCoV-19/USA/IL-NM-13988/2021	EPI_ISL_8482193	AY.1	21J (Delta)
hCoV-19/USA/IL-NM-13990/2021	EPI_ISL_8482194	BA.1	21K (Omicron)
hCoV-19/USA/IL-NM-13994/2021	EPI_ISL_8482195	BA.1.20	21K (Omicron)
hCoV-19/USA/IL-NM-14001/2021	EPI_ISL_8482196	AY.113	21J (Delta)
hCoV-19/USA/IL-NM-14002/2021	EPI_ISL_8482197	BA.1	21K (Omicron)
hCoV-19/USA/IL-NM-14009/2021	EPI_ISL_8482199	AY.103	21J (Delta)
hCoV-19/USA/IL-NM-14016/2021	EPI_ISL_8482200	BA.1.15	21K (Omicron)
hCoV-19/USA/IL-NM-14074/2021	EPI_ISL_8482201	AY.103	21J (Delta)
hCoV-19/USA/IL-NM-14083/2021	EPI_ISL_8482202	AY.44	21J (Delta)
hCoV-19/USA/IL-NM-14103/2021	EPI_ISL_7976251	BA.1.15	21K (Omicron)
hCoV-19/USA/IL-NM-14104/2021	EPI_ISL_7976252	BA.1.20	21K (Omicron)
hCoV-19/USA/IL-NM-14106/2021	EPI_ISL_12380892	AY.25	21J (Delta)
hCoV-19/USA/IL-NM-14168/2021	EPI_ISL_9034474	AY.44	21J (Delta)
hCoV-19/USA/IL-NM-14193/2021	EPI_ISL_9034475	AY.44	21J (Delta)
hCoV-19/USA/IL-NM-14208/2021	EPI_ISL_9912565	AY.39	21J (Delta)
hCoV-19/USA/IL-NM-14366/2021	EPI_ISL_9034476	BA.1.20	21K (Omicron)
hCoV-19/USA/IL-NM-14880/2021	EPI_ISL_8520638	BA.1.20	21K (Omicron)
hCoV-19/USA/IL-NM-14923/2021	EPI_ISL_8520639	AY.44	21J (Delta)
hCoV-19/USA/IL-NM-15131/2021	EPI_ISL_8520642	BA.1.20	21K (Omicron)
hCoV-19/USA/IL-NM-15180/2021	EPI_ISL_8520644	AY.25.1	21J (Delta)
hCoV-19/USA/IL-NM-15189/2021	EPI_ISL_8520645	AY.44	21J (Delta)
hCoV-19/USA/IL-NM-15302/2021	EPI_ISL_8520648	BA.1.18	21K (Omicron)
hCoV-19/USA/IL-NM-15303/2021	EPI_ISL_8520649	BA.1.20	21K (Omicron)
hCoV-19/USA/IL-NM-15311/2021	EPI_ISL_8520650	BA.1.18	21K (Omicron)
hCoV-19/USA/IL-NM-15312/2021	EPI_ISL_8520651	BA.1.15	21K (Omicron)
hCoV-19/USA/IL-NM-15332/2021	EPI_ISL_8520652	BA.1.18	21K (Omicron)
hCoV-19/USA/IL-NM-15383/2021	EPI_ISL_11254274	AY.103	21J (Delta)
hCoV-19/USA/IL-NM-15424/2021	EPI_ISL_8520654	BA.1.20	21K (Omicron)
hCoV-19/USA/IL-NM-15440/2021	EPI_ISL_9912568	BA.1.20	21K (Omicron)
hCoV-19/USA/IL-NM-15492/2021	EPI_ISL_9912569	BA.1.20	21K (Omicron)
hCoV-19/USA/IL-NM-15566/2021	EPI_ISL_8520656	BA.1.20	21K (Omicron)
hCoV-19/USA/IL-NM-15628/2021	EPI_ISL_12380895	AY.103	21J (Delta)
hCoV-19/USA/IL-NM-15640/2021	EPI_ISL_9034477	BA.1.20	21K (Omicron)
hCoV-19/USA/IL-NM-15659/2021	EPI_ISL_8482204	BA.1	21K (Omicron)
hCoV-19/USA/IL-NM-15661/2021	EPI_ISL_8482205	BA.1.1	21K (Omicron)
hCoV-19/USA/IL-NM-15663/2021	EPI_ISL_8482206	BA.1.20	21K (Omicron)
hCoV-19/USA/IL-NM-15664/2021	EPI_ISL_8482207	BA.1.1	21K (Omicron)
hCoV-19/USA/IL-NM-15665/2021	EPI_ISL_8482208	BA.1.20	21K (Omicron)
hCoV-19/USA/IL-NM-15668/2021	EPI_ISL_8482209	BA.1.20	21K (Omicron)
hCoV-19/USA/IL-NM-15669/2021	EPI_ISL_8482210	BA.1.20	21K (Omicron)
hCoV-19/USA/IL-NM-15670/2021	EPI_ISL_8482211	BA.1	21K (Omicron)
hCoV-19/USA/IL-NM-15672/2021	EPI_ISL_8482212	BA.1.20	21K (Omicron)
hCoV-19/USA/IL-NM-15674/2021	EPI_ISL_8482213	BA.1	21K (Omicron)
hCoV-19/USA/IL-NM-15678/2021	EPI_ISL_8482215	BA.1.20	21K (Omicron)
hCoV-19/USA/IL-NM-15679/2021	EPI_ISL_8482216	BA.1.20	21K (Omicron)
hCoV-19/USA/IL-NM-15680/2021	EPI_ISL_8482217	BA.1.20	21K (Omicron)
hCoV-19/USA/IL-NM-15681/2021	EPI_ISL_8482218	BA.1.20	21K (Omicron)
hCoV-19/USA/IL-NM-15682/2021	EPI_ISL_8482219	BA.1.20	21K (Omicron)
hCoV-19/USA/IL-NM-15683/2021	EPI_ISL_8482220	BA.1	21K (Omicron)
hCoV-19/USA/IL-NM-15684/2021	EPI_ISL_8482221	BA.1.20	21K (Omicron)
hCoV-19/USA/IL-NM-15685/2021	EPI_ISL_8482222	BA.1.20	21K (Omicron)
hCoV-19/USA/IL-NM-15686/2021	EPI_ISL_8482223	BA.1	21K (Omicron)
hCoV-19/USA/IL-NM-15688/2021	EPI_ISL_8482224	BA.1	21K (Omicron)
hCoV-19/USA/IL-NM-15695/2021	EPI_ISL_8482227	AY.4	21J (Delta)
hCoV-19/USA/IL-NM-15696/2021	EPI_ISL_8482228	BA.1.1	21K (Omicron)
hCoV-19/USA/IL-NM-15699/2021	EPI_ISL_8482230	BA.1.17.2	21K (Omicron)
hCoV-19/USA/IL-NM-15700/2021	EPI_ISL_8482231	BA.1	21K (Omicron)
hCoV-19/USA/IL-NM-15701/2021	EPI_ISL_8482232	BA.1	21K (Omicron)
hCoV-19/USA/IL-NM-15703/2021	EPI_ISL_8482234	BA.1.20	21K (Omicron)
hCoV-19/USA/IL-NM-15704/2021	EPI_ISL_8482235	BA.1	21K (Omicron)
hCoV-19/USA/IL-NM-15707/2021	EPI_ISL_8482236	BA.1.20	21K (Omicron)
hCoV-19/USA/IL-NM-15709/2021	EPI_ISL_8482238	BA.1.18	21K (Omicron)
hCoV-19/USA/IL-NM-15711/2021	EPI_ISL_8482239	BA.1.20	21K (Omicron)
hCoV-19/USA/IL-NM-15712/2021	EPI_ISL_8482240	BA.1.20	21K (Omicron)
hCoV-19/USA/IL-NM-15713/2021	EPI_ISL_8482241	BA.1.20	21K (Omicron)
hCoV-19/USA/IL-NM-15715/2021	EPI_ISL_8482242	BA.1.20	21K (Omicron)
hCoV-19/USA/IL-NM-15716/2021	EPI_ISL_8482243	BA.1.20	21K (Omicron)
hCoV-19/USA/IL-NM-15718/2021	EPI_ISL_8482245	BA.1.20	21K (Omicron)
hCoV-19/USA/IL-NM-15719/2021	EPI_ISL_8482246	BA.1.20	21K (Omicron)
hCoV-19/USA/IL-NM-15720/2021	EPI_ISL_8482247	BA.1.20	21K (Omicron)
hCoV-19/USA/IL-NM-15725/2021	EPI_ISL_8482249	BA.1.1	21K (Omicron)
hCoV-19/USA/IL-NM-15726/2021	EPI_ISL_8482250	BA.1.20	21K (Omicron)
hCoV-19/USA/IL-NM-15727/2021	EPI_ISL_8482251	BA.1	21K (Omicron)
hCoV-19/USA/IL-NM-15733/2021	EPI_ISL_8482254	BA.1.20	21K (Omicron)
hCoV-19/USA/IL-NM-15734/2021	EPI_ISL_8482255	BA.1.20	21K (Omicron)
hCoV-19/USA/IL-NM-15737/2021	EPI_ISL_8482257	BA.1.20	21K (Omicron)
hCoV-19/USA/IL-NM-15739/2021	EPI_ISL_8482259	BA.1.20	21K (Omicron)
hCoV-19/USA/IL-NM-15740/2021	EPI_ISL_8482260	BA.1.20	21K (Omicron)
hCoV-19/USA/IL-NM-15741/2021	EPI_ISL_8482261	BA.1.20	21K (Omicron)
hCoV-19/USA/IL-NM-15744/2021	EPI_ISL_8482264	BA.1.20	21K (Omicron)
hCoV-19/USA/IL-NM-15747/2021	EPI_ISL_8482267	BA.1	21K (Omicron)
hCoV-19/USA/IL-NM-15748/2021	EPI_ISL_8482268	BA.1.20	21K (Omicron)
hCoV-19/USA/IL-NM-15750/2021	EPI_ISL_8482269	BA.1.20	21K (Omicron)
hCoV-19/USA/IL-NM-15751/2021	EPI_ISL_8482270	BA.1	21K (Omicron)
hCoV-19/USA/IL-NM-15752/2021	EPI_ISL_8482271	AY.100	21J (Delta)
hCoV-19/USA/IL-NM-15754/2021	EPI_ISL_8482272	BA.1	21K (Omicron)
hCoV-19/USA/IL-NM-15755/2021	EPI_ISL_8482273	BA.1	21K (Omicron)
hCoV-19/USA/IL-NM-15758/2021	EPI_ISL_8482275	BA.1.20	21K (Omicron)
hCoV-19/USA/IL-NM-15759/2021	EPI_ISL_8482276	BA.1.15	21K (Omicron)
hCoV-19/USA/IL-NM-15762/2021	EPI_ISL_8482278	BA.1.18	21K (Omicron)
hCoV-19/USA/IL-NM-15764/2021	EPI_ISL_8482280	BA.1.20	21K (Omicron)
hCoV-19/USA/IL-NM-15765/2021	EPI_ISL_8482281	BA.1.20	21K (Omicron)
hCoV-19/USA/IL-NM-15766/2021	EPI_ISL_8482282	BA.1.1	21K (Omicron)
hCoV-19/USA/IL-NM-15768/2021	EPI_ISL_8482283	BA.1.20	21K (Omicron)
hCoV-19/USA/IL-NM-15769/2021	EPI_ISL_8520658	BA.1.20	21K (Omicron)
hCoV-19/USA/IL-NM-15770/2021	EPI_ISL_8520659	BA.1.15.2	21K (Omicron)
hCoV-19/USA/IL-NM-15772/2021	EPI_ISL_8520661	BA.1.20	21K (Omicron)
hCoV-19/USA/IL-NM-15774/2021	EPI_ISL_8520663	BA.1.1.18	21K (Omicron)
hCoV-19/USA/IL-NM-15775/2021	EPI_ISL_8520664	BA.1.1	21K (Omicron)
hCoV-19/USA/IL-NM-15776/2021	EPI_ISL_8520665	BA.1	21K (Omicron)
hCoV-19/USA/IL-NM-15777/2021	EPI_ISL_8520666	BA.1.20	21K (Omicron)
hCoV-19/USA/IL-NM-15780/2021	EPI_ISL_9912570	BA.1	21K (Omicron)
hCoV-19/USA/IL-NM-15781/2021	EPI_ISL_8520669	BA.1.15	21K (Omicron)
hCoV-19/USA/IL-NM-15783/2021	EPI_ISL_8520671	BA.1.20	21K (Omicron)
hCoV-19/USA/IL-NM-15784/2021	EPI_ISL_8520672	BA.1.1	21K (Omicron)
hCoV-19/USA/IL-NM-15785/2021	EPI_ISL_8520673	BA.1.18	21K (Omicron)
hCoV-19/USA/IL-NM-15787/2021	EPI_ISL_8520674	BA.1.1.14	21K (Omicron)
hCoV-19/USA/IL-NM-15788/2021	EPI_ISL_8520675	BA.1	21K (Omicron)
hCoV-19/USA/IL-NM-15789/2021	EPI_ISL_8520676	BA.1.18	21K (Omicron)
hCoV-19/USA/IL-NM-15793/2021	EPI_ISL_8520679	BA.1.1.14	21K (Omicron)
hCoV-19/USA/IL-NM-15795/2021	EPI_ISL_8520681	BA.1.1	21K (Omicron)
hCoV-19/USA/IL-NM-15798/2021	EPI_ISL_8520683	BA.1.20	21K (Omicron)
hCoV-19/USA/IL-NM-15800/2021	EPI_ISL_8520685	BA.1.20	21K (Omicron)
hCoV-19/USA/IL-NM-15802/2021	EPI_ISL_8520687	BA.1.20	21K (Omicron)
hCoV-19/USA/IL-NM-15804/2021	EPI_ISL_8520689	BA.1.20	21K (Omicron)
hCoV-19/USA/IL-NM-15805/2021	EPI_ISL_8520690	BA.1.20	21K (Omicron)
hCoV-19/USA/IL-NM-15811/2022	EPI_ISL_8520693	BA.1.20	21K (Omicron)
hCoV-19/USA/IL-NM-15812/2022	EPI_ISL_8520694	BA.1.1	21K (Omicron)
hCoV-19/USA/IL-NM-15813/2022	EPI_ISL_8520695	BA.1	21K (Omicron)
hCoV-19/USA/IL-NM-15816/2022	EPI_ISL_8520697	BA.1.15	21K (Omicron)
hCoV-19/USA/IL-NM-15817/2022	EPI_ISL_8520698	BA.1.20	21K (Omicron)
hCoV-19/USA/IL-NM-15819/2022	EPI_ISL_8520699	BA.1.20	21K (Omicron)
hCoV-19/USA/IL-NM-15822/2022	EPI_ISL_8520700	BA.1	21K (Omicron)
hCoV-19/USA/IL-NM-15823/2022	EPI_ISL_8520701	BA.1.1.14	21K (Omicron)
hCoV-19/USA/IL-NM-15827/2022	EPI_ISL_8520703	BA.1.15	21K (Omicron)
hCoV-19/USA/IL-NM-15828/2022	EPI_ISL_8520704	BA.1	21K (Omicron)
hCoV-19/USA/IL-NM-15829/2022	EPI_ISL_8520705	BA.1.18	21K (Omicron)
hCoV-19/USA/IL-NM-15831/2022	EPI_ISL_8520706	BA.1.15	21K (Omicron)
hCoV-19/USA/IL-NM-15832/2022	EPI_ISL_8520707	BA.1	21K (Omicron)
hCoV-19/USA/IL-NM-15833/2022	EPI_ISL_8520708	BA.1.20	21K (Omicron)
hCoV-19/USA/IL-NM-15834/2022	EPI_ISL_8520709	BA.1.17.2	21K (Omicron)
hCoV-19/USA/IL-NM-15860/2021	EPI_ISL_8520710	BA.1.20	21K (Omicron)
hCoV-19/USA/IL-NM-16138/2021	EPI_ISL_11254280	BA.1.1.14	21K (Omicron)
hCoV-19/USA/IL-NM-16142/2021	EPI_ISL_11254237	BA.1.20	21K (Omicron)
hCoV-19/USA/IL-NM-16196/2021	EPI_ISL_11254351	BA.1.1	21K (Omicron)
hCoV-19/USA/IL-NM-16210/2021	EPI_ISL_11254271	BA.1.20	21K (Omicron)
hCoV-19/USA/IL-NM-16225/2021	EPI_ISL_9912572	BA.1	21K (Omicron)
hCoV-19/USA/IL-NM-16233/2021	EPI_ISL_9912573	BA.1.20	21K (Omicron)
hCoV-19/USA/IL-NM-16368/2021	EPI_ISL_9912574	BA.1.15	21K (Omicron)
hCoV-19/USA/IL-NM-16393/2021	EPI_ISL_8766877	BA.1	21K (Omicron)
hCoV-19/USA/IL-NM-16625/2021	EPI_ISL_9912575	BA.1.20	21K (Omicron)
hCoV-19/USA/IL-NM-16762/2022	EPI_ISL_9912576	BA.1.15	21K (Omicron)
hCoV-19/USA/IL-NM-1708/2020	EPI_ISL_626543	B.1.240	20A
hCoV-19/USA/IL-NM-17135/2022	EPI_ISL_11254282	BA.1	21K (Omicron)
hCoV-19/USA/IL-NM-17136/2022	EPI_ISL_11254267	BA.1.20	21K (Omicron)
hCoV-19/USA/IL-NM-17142/2022	EPI_ISL_11254266	BA.1.20	21K (Omicron)
hCoV-19/USA/IL-NM-17143/2022	EPI_ISL_11254248	BA.1.1.14	21K (Omicron)
hCoV-19/USA/IL-NM-17147/2022	EPI_ISL_11254325	BA.1	21K (Omicron)
hCoV-19/USA/IL-NM-17160/2022	EPI_ISL_11254321	BA.1.20	21K (Omicron)
hCoV-19/USA/IL-NM-17166/2022	EPI_ISL_11254236	BA.1.20	21K (Omicron)
hCoV-19/USA/IL-NM-17379/2022	EPI_ISL_8766880	BA.1.1	21K (Omicron)
hCoV-19/USA/IL-NM-17380/2022	EPI_ISL_8766881	BA.1.1	21K (Omicron)
hCoV-19/USA/IL-NM-17382/2022	EPI_ISL_8766883	BA.1.20	21K (Omicron)
hCoV-19/USA/IL-NM-17385/2022	EPI_ISL_8766885	BA.1.15	21K (Omicron)
hCoV-19/USA/IL-NM-17386/2022	EPI_ISL_8766886	BA.1.20	21K (Omicron)
hCoV-19/USA/IL-NM-17387/2022	EPI_ISL_8766887	BA.1.18	21K (Omicron)
hCoV-19/USA/IL-NM-17391/2022	EPI_ISL_8766892	BA.1	21K (Omicron)
hCoV-19/USA/IL-NM-17394/2022	EPI_ISL_8766894	BA.1.18	21K (Omicron)
hCoV-19/USA/IL-NM-17395/2022	EPI_ISL_8766895	BA.1.20	21K (Omicron)
hCoV-19/USA/IL-NM-17396/2022	EPI_ISL_8766896	BA.1.1	21K (Omicron)
hCoV-19/USA/IL-NM-17397/2022	EPI_ISL_8766897	BA.1	21K (Omicron)
hCoV-19/USA/IL-NM-17398/2022	EPI_ISL_8766898	BA.1.15	21K (Omicron)
hCoV-19/USA/IL-NM-17401/2022	EPI_ISL_8766900	BA.1.20	21K (Omicron)
hCoV-19/USA/IL-NM-17402/2022	EPI_ISL_8766901	BA.1.1	21K (Omicron)
hCoV-19/USA/IL-NM-17406/2022	EPI_ISL_8766904	BA.1.20	21K (Omicron)
hCoV-19/USA/IL-NM-17407/2022	EPI_ISL_8766905	BA.1.18	21K (Omicron)
hCoV-19/USA/IL-NM-17409/2022	EPI_ISL_8766907	BA.1.1	21K (Omicron)
hCoV-19/USA/IL-NM-17410/2022	EPI_ISL_8766908	BA.1.15	21K (Omicron)
hCoV-19/USA/IL-NM-17413/2022	EPI_ISL_8766909	BA.1.15	21K (Omicron)
hCoV-19/USA/IL-NM-17415/2022	EPI_ISL_8766911	BA.1.20	21K (Omicron)
hCoV-19/USA/IL-NM-1742/2020	EPI_ISL_13494040	B.1.436	20A
hCoV-19/USA/IL-NM-17425/2022	EPI_ISL_8766916	BA.1.18	21K (Omicron)
hCoV-19/USA/IL-NM-17427/2022	EPI_ISL_8766918	BA.1.20	21K (Omicron)
hCoV-19/USA/IL-NM-17428/2022	EPI_ISL_8766919	BA.1.20	21K (Omicron)
hCoV-19/USA/IL-NM-17432/2022	EPI_ISL_8766922	BA.1.20	21K (Omicron)
hCoV-19/USA/IL-NM-17435/2022	EPI_ISL_8766924	BA.1.1	21K (Omicron)
hCoV-19/USA/IL-NM-17437/2022	EPI_ISL_8766925	BA.1.18	21K (Omicron)
hCoV-19/USA/IL-NM-17439/2022	EPI_ISL_8766926	BA.1.20	21K (Omicron)
hCoV-19/USA/IL-NM-17441/2022	EPI_ISL_8766927	BA.1	21K (Omicron)
hCoV-19/USA/IL-NM-17446/2022	EPI_ISL_8766931	BA.1.20	21K (Omicron)
hCoV-19/USA/IL-NM-17447/2022	EPI_ISL_8766932	BA.1.15	21K (Omicron)
hCoV-19/USA/IL-NM-17450/2022	EPI_ISL_8766933	BA.1.1	21K (Omicron)
hCoV-19/USA/IL-NM-17453/2022	EPI_ISL_8766935	BA.1.1	21K (Omicron)
hCoV-19/USA/IL-NM-17455/2022	EPI_ISL_8766936	BA.1.15	21K (Omicron)
hCoV-19/USA/IL-NM-17456/2022	EPI_ISL_8766937	BA.1	21K (Omicron)
hCoV-19/USA/IL-NM-17460/2022	EPI_ISL_8766938	BA.1.20	21K (Omicron)
hCoV-19/USA/IL-NM-17466/2022	EPI_ISL_8766941	BA.1.17	21K (Omicron)
hCoV-19/USA/IL-NM-17468/2022	EPI_ISL_8766943	BA.1.18	21K (Omicron)
hCoV-19/USA/IL-NM-17471/2022	EPI_ISL_8766945	BA.1.18	21K (Omicron)
hCoV-19/USA/IL-NM-17472/2022	EPI_ISL_8766946	BA.1.17.2	21K (Omicron)
hCoV-19/USA/IL-NM-17474/2022	EPI_ISL_8766947	BA.1.20	21K (Omicron)
hCoV-19/USA/IL-NM-17478/2022	EPI_ISL_8766948	BA.1.1	21K (Omicron)
hCoV-19/USA/IL-NM-17486/2022	EPI_ISL_8766954	BA.1.1	21K (Omicron)
hCoV-19/USA/IL-NM-17487/2022	EPI_ISL_8766955	BA.1.20	21K (Omicron)
hCoV-19/USA/IL-NM-17489/2022	EPI_ISL_8766957	BA.1	21K (Omicron)
hCoV-19/USA/IL-NM-17493/2022	EPI_ISL_8766959	BA.1	21K (Omicron)
hCoV-19/USA/IL-NM-17495/2022	EPI_ISL_8766961	BA.1.20	21K (Omicron)
hCoV-19/USA/IL-NM-17497/2022	EPI_ISL_8766963	BA.1	21K (Omicron)
hCoV-19/USA/IL-NM-17499/2022	EPI_ISL_8766965	BA.1.20	21K (Omicron)
hCoV-19/USA/IL-NM-17501/2022	EPI_ISL_8766966	BA.1.1.18	21K (Omicron)
hCoV-19/USA/IL-NM-17502/2022	EPI_ISL_8766967	BA.1.20	21K (Omicron)
hCoV-19/USA/IL-NM-17503/2022	EPI_ISL_8766968	BA.1.1.18	21K (Omicron)
hCoV-19/USA/IL-NM-17504/2022	EPI_ISL_8766969	BA.1.1	21K (Omicron)
hCoV-19/USA/IL-NM-17508/2022	EPI_ISL_8766970	BA.1	21K (Omicron)
hCoV-19/USA/IL-NM-17510/2022	EPI_ISL_8766972	BA.1	21K (Omicron)
hCoV-19/USA/IL-NM-17511/2022	EPI_ISL_8766973	BA.1.1.18	21K (Omicron)
hCoV-19/USA/IL-NM-17514/2022	EPI_ISL_8766975	BA.1.18	21K (Omicron)
hCoV-19/USA/IL-NM-17517/2022	EPI_ISL_8766976	BA.1.1	21K (Omicron)
hCoV-19/USA/IL-NM-17518/2022	EPI_ISL_8766977	BA.1	21K (Omicron)
hCoV-19/USA/IL-NM-17521/2022	EPI_ISL_8766979	BA.1.18	21K (Omicron)
hCoV-19/USA/IL-NM-17522/2022	EPI_ISL_8766980	BA.1	21K (Omicron)
hCoV-19/USA/IL-NM-17524/2022	EPI_ISL_8766981	BA.1.20	21K (Omicron)
hCoV-19/USA/IL-NM-17525/2022	EPI_ISL_8766982	BA.1.15	21K (Omicron)
hCoV-19/USA/IL-NM-17532/2022	EPI_ISL_8766986	BA.1.20	21K (Omicron)
hCoV-19/USA/IL-NM-17534/2022	EPI_ISL_8766987	BA.1	21K (Omicron)
hCoV-19/USA/IL-NM-17536/2022	EPI_ISL_8766988	BA.1.1	21K (Omicron)
hCoV-19/USA/IL-NM-17537/2022	EPI_ISL_8766989	BA.1.20	21K (Omicron)
hCoV-19/USA/IL-NM-17538/2022	EPI_ISL_8766990	BA.1.20	21K (Omicron)
hCoV-19/USA/IL-NM-17542/2022	EPI_ISL_8766994	BA.1	21K (Omicron)
hCoV-19/USA/IL-NM-17543/2022	EPI_ISL_8766995	BA.1.20	21K (Omicron)
hCoV-19/USA/IL-NM-17544/2022	EPI_ISL_8766996	BA.1.18	21K (Omicron)
hCoV-19/USA/IL-NM-17546/2022	EPI_ISL_8766998	BA.1.20	21K (Omicron)
hCoV-19/USA/IL-NM-17550/2022	EPI_ISL_8767000	BA.1	21K (Omicron)
hCoV-19/USA/IL-NM-17552/2022	EPI_ISL_8767001	BA.1.15	21K (Omicron)
hCoV-19/USA/IL-NM-17556/2022	EPI_ISL_8767003	BA.1.20	21K (Omicron)
hCoV-19/USA/IL-NM-17561/2022	EPI_ISL_8767006	BA.1.20	21K (Omicron)
hCoV-19/USA/IL-NM-17563/2022	EPI_ISL_8767008	BA.1.18	21K (Omicron)
hCoV-19/USA/IL-NM-17566/2022	EPI_ISL_8767010	BA.1.20	21K (Omicron)
hCoV-19/USA/IL-NM-17571/2022	EPI_ISL_8767011	AY.39	21J (Delta)
hCoV-19/USA/IL-NM-17573/2022	EPI_ISL_8767012	BA.1.20	21K (Omicron)
hCoV-19/USA/IL-NM-17574/2022	EPI_ISL_8767013	BA.1.15	21K (Omicron)
hCoV-19/USA/IL-NM-17575/2022	EPI_ISL_8767014	BA.1.20	21K (Omicron)
hCoV-19/USA/IL-NM-17576/2022	EPI_ISL_8767015	BA.1	21K (Omicron)
hCoV-19/USA/IL-NM-17578/2022	EPI_ISL_8767017	BA.1.1	21K (Omicron)
hCoV-19/USA/IL-NM-17579/2022	EPI_ISL_8767018	BA.1.20	21K (Omicron)
hCoV-19/USA/IL-NM-17586/2022	EPI_ISL_8767020	BA.1.1	21K (Omicron)
hCoV-19/USA/IL-NM-17649/2022	EPI_ISL_9034480	BA.1.1.14	21K (Omicron)
hCoV-19/USA/IL-NM-17650/2022	EPI_ISL_9034481	BA.1.20	21K (Omicron)
hCoV-19/USA/IL-NM-17670/2022	EPI_ISL_9034486	BA.1.20	21K (Omicron)
hCoV-19/USA/IL-NM-17713/2022	EPI_ISL_9034488	BA.1.18	21K (Omicron)
hCoV-19/USA/IL-NM-1772/2020	EPI_ISL_13494041	B.1	20A
hCoV-19/USA/IL-NM-17735/2022	EPI_ISL_9034491	BA.1.20	21K (Omicron)
hCoV-19/USA/IL-NM-17744/2022	EPI_ISL_9034493	BA.1.1	21K (Omicron)
hCoV-19/USA/IL-NM-17758/2022	EPI_ISL_9034497	BA.1.20	21K (Omicron)
hCoV-19/USA/IL-NM-17760/2022	EPI_ISL_9034498	BA.1.1.18	21K (Omicron)
hCoV-19/USA/IL-NM-17761/2022	EPI_ISL_9034499	BA.1.20	21K (Omicron)
hCoV-19/USA/IL-NM-17762/2022	EPI_ISL_9034500	BA.1.20	21K (Omicron)
hCoV-19/USA/IL-NM-17765/2022	EPI_ISL_9034501	BA.1.20	21K (Omicron)
hCoV-19/USA/IL-NM-17771/2022	EPI_ISL_11254366	BA.1.20	21K (Omicron)
hCoV-19/USA/IL-NM-17779/2022	EPI_ISL_9034504	BA.1.20	21K (Omicron)
hCoV-19/USA/IL-NM-17859/2022	EPI_ISL_9034508	BA.1.20	21K (Omicron)
hCoV-19/USA/IL-NM-17865/2022	EPI_ISL_9034509	BA.1.20	21K (Omicron)
hCoV-19/USA/IL-NM-17871/2022	EPI_ISL_9034510	BA.1.20	21K (Omicron)
hCoV-19/USA/IL-NM-17878/2022	EPI_ISL_9034512	BA.1.20	21K (Omicron)
hCoV-19/USA/IL-NM-17882/2022	EPI_ISL_9034513	BA.1.20	21K (Omicron)
hCoV-19/USA/IL-NM-17890/2022	EPI_ISL_9034514	BA.1	21K (Omicron)
hCoV-19/USA/IL-NM-17895/2022	EPI_ISL_9034515	BA.1.18	21K (Omicron)
hCoV-19/USA/IL-NM-17914/2022	EPI_ISL_9034518	BA.1.15	21K (Omicron)
hCoV-19/USA/IL-NM-17920/2022	EPI_ISL_9034520	BA.1	21K (Omicron)
hCoV-19/USA/IL-NM-17934/2022	EPI_ISL_9034522	BA.1.1	21K (Omicron)
hCoV-19/USA/IL-NM-17960/2022	EPI_ISL_9034526	BA.1	21K (Omicron)
hCoV-19/USA/IL-NM-17962/2022	EPI_ISL_9034527	BA.1.1.14	21K (Omicron)
hCoV-19/USA/IL-NM-17970/2022	EPI_ISL_9303230	BA.1.1	21K (Omicron)
hCoV-19/USA/IL-NM-17971/2022	EPI_ISL_9034528	BA.1.20	21K (Omicron)
hCoV-19/USA/IL-NM-17977/2022	EPI_ISL_9034529	BA.1.1	21K (Omicron)
hCoV-19/USA/IL-NM-17979/2022	EPI_ISL_9034530	BA.1.18	21K (Omicron)
hCoV-19/USA/IL-NM-17985/2022	EPI_ISL_9034531	BA.1.18	21K (Omicron)
hCoV-19/USA/IL-NM-17989/2022	EPI_ISL_9034532	BA.1.1.14	21K (Omicron)
hCoV-19/USA/IL-NM-17991/2022	EPI_ISL_9034533	BA.1.1.2	21K (Omicron)
hCoV-19/USA/IL-NM-17994/2022	EPI_ISL_9034535	BA.1.20	21K (Omicron)
hCoV-19/USA/IL-NM-17997/2022	EPI_ISL_9034537	BA.1.20	21K (Omicron)
hCoV-19/USA/IL-NM-18001/2022	EPI_ISL_9034538	BA.1.20	21K (Omicron)
hCoV-19/USA/IL-NM-18006/2022	EPI_ISL_9034540	BA.1.1.18	21K (Omicron)
hCoV-19/USA/IL-NM-18007/2022	EPI_ISL_9034541	BA.1.15	21K (Omicron)
hCoV-19/USA/IL-NM-18018/2022	EPI_ISL_9034542	BA.1.15	21K (Omicron)
hCoV-19/USA/IL-NM-18019/2022	EPI_ISL_9034543	BA.1.20	21K (Omicron)
hCoV-19/USA/IL-NM-18064/2022	EPI_ISL_9303232	BA.1.20	21K (Omicron)
hCoV-19/USA/IL-NM-18088/2022	EPI_ISL_9303233	BA.1.17	21K (Omicron)
hCoV-19/USA/IL-NM-18109/2022	EPI_ISL_9303234	BA.1.20	21K (Omicron)
hCoV-19/USA/IL-NM-18131/2022	EPI_ISL_9303235	BA.1	21K (Omicron)
hCoV-19/USA/IL-NM-18146/2022	EPI_ISL_9303236	BA.1.1	21K (Omicron)
hCoV-19/USA/IL-NM-18171/2022	EPI_ISL_9303237	BA.1	21K (Omicron)
hCoV-19/USA/IL-NM-18184/2022	EPI_ISL_9303239	BA.1.20	21K (Omicron)
hCoV-19/USA/IL-NM-18298/2022	EPI_ISL_9912577	BA.1	21K (Omicron)
hCoV-19/USA/IL-NM-18336/2022	EPI_ISL_11254309	BA.1.1	21K (Omicron)
hCoV-19/USA/IL-NM-18367/2022	EPI_ISL_9303241	BA.1.20	21K (Omicron)
hCoV-19/USA/IL-NM-18444/2022	EPI_ISL_12380901	BA.1.1	21K (Omicron)
hCoV-19/USA/IL-NM-18448/2022	EPI_ISL_9303247	BA.2.3	21L (Omicron)
hCoV-19/USA/IL-NM-18560/2022	EPI_ISL_12380902	BA.2.3.6	21L (Omicron)
hCoV-19/USA/IL-NM-18618/2022	EPI_ISL_9303250	BA.2.2.1	21K (Omicron)
hCoV-19/USA/IL-NM-18641/2022	EPI_ISL_9303251	BA.1.20	21K (Omicron)
hCoV-19/USA/IL-NM-18643/2022	EPI_ISL_9303252	BA.1	21K (Omicron)
hCoV-19/USA/IL-NM-18655/2022	EPI_ISL_9303253	BA.1.1	21K (Omicron)
hCoV-19/USA/IL-NM-18660/2022	EPI_ISL_9303254	BA.1.20	21K (Omicron)
hCoV-19/USA/IL-NM-18662/2022	EPI_ISL_9303256	BA.1.20	21K (Omicron)
hCoV-19/USA/IL-NM-18669/2022	EPI_ISL_9303258	BA.1	21K (Omicron)
hCoV-19/USA/IL-NM-18694/2022	EPI_ISL_9303259	BA.1.17	21K (Omicron)
hCoV-19/USA/IL-NM-18695/2022	EPI_ISL_9303260	BA.1	21K (Omicron)
hCoV-19/USA/IL-NM-18697/2022	EPI_ISL_9303261	BA.1.1	21K (Omicron)
hCoV-19/USA/IL-NM-18698/2022	EPI_ISL_9303262	BA.1.20	21K (Omicron)
hCoV-19/USA/IL-NM-18707/2022	EPI_ISL_9303264	BA.1.1.14	21K (Omicron)
hCoV-19/USA/IL-NM-18709/2022	EPI_ISL_9303265	BA.1	21K (Omicron)
hCoV-19/USA/IL-NM-18712/2022	EPI_ISL_9303266	BA.1	21K (Omicron)
hCoV-19/USA/IL-NM-18921/2022	EPI_ISL_9912578	BA.1.1	21K (Omicron)
hCoV-19/USA/IL-NM-18980/2022	EPI_ISL_9912583	BA.1.1	21K (Omicron)
hCoV-19/USA/IL-NM-19030/2022	EPI_ISL_9912587	BA.1	21K (Omicron)
hCoV-19/USA/IL-NM-19073/2022	EPI_ISL_9912594	BA.1.20	21K (Omicron)
hCoV-19/USA/IL-NM-19088/2022	EPI_ISL_9912597	BA.1.1	21K (Omicron)
hCoV-19/USA/IL-NM-19094/2022	EPI_ISL_9912599	BA.1.20	21K (Omicron)
hCoV-19/USA/IL-NM-19115/2022	EPI_ISL_9912604	BA.1.18	21K (Omicron)
hCoV-19/USA/IL-NM-19120/2022	EPI_ISL_9513484	BA.1.15	21K (Omicron)
hCoV-19/USA/IL-NM-19126/2022	EPI_ISL_9513486	BA.1.1.18	21K (Omicron)
hCoV-19/USA/IL-NM-19139/2022	EPI_ISL_9513487	BA.1.1	21K (Omicron)
hCoV-19/USA/IL-NM-19159/2022	EPI_ISL_9513488	BA.1.1	21K (Omicron)
hCoV-19/USA/IL-NM-19165/2022	EPI_ISL_9513489	BA.1	21K (Omicron)
hCoV-19/USA/IL-NM-19191/2022	EPI_ISL_9513492	BA.1.1	21K (Omicron)
hCoV-19/USA/IL-NM-19223/2022	EPI_ISL_9513496	BA.1	21K (Omicron)
hCoV-19/USA/IL-NM-19225/2022	EPI_ISL_9513497	BA.1.6	21K (Omicron)
hCoV-19/USA/IL-NM-19237/2022	EPI_ISL_9513500	BA.1	21K (Omicron)
hCoV-19/USA/IL-NM-19241/2022	EPI_ISL_9513501	BA.1.20	21K (Omicron)
hCoV-19/USA/IL-NM-19244/2022	EPI_ISL_9513502	BA.1.20	21K (Omicron)
hCoV-19/USA/IL-NM-19246/2022	EPI_ISL_9513503	BA.1.1	21K (Omicron)
hCoV-19/USA/IL-NM-19255/2022	EPI_ISL_9513504	BA.1.17	21K (Omicron)
hCoV-19/USA/IL-NM-19259/2022	EPI_ISL_9513505	BA.1.1	21K (Omicron)
hCoV-19/USA/IL-NM-19269/2022	EPI_ISL_9513506	BA.1.15.2	21K (Omicron)
hCoV-19/USA/IL-NM-19281/2022	EPI_ISL_9513507	BA.1.18	21K (Omicron)
hCoV-19/USA/IL-NM-19343/2022	EPI_ISL_9912608	BA.1	21K (Omicron)
hCoV-19/USA/IL-NM-19344/2022	EPI_ISL_9912610	BA.1.20	21K (Omicron)
hCoV-19/USA/IL-NM-19355/2022	EPI_ISL_9912614	BA.1.15	21K (Omicron)
hCoV-19/USA/IL-NM-19368/2022	EPI_ISL_11254259	BA.1.20	21K (Omicron)
hCoV-19/USA/IL-NM-19409/2022	EPI_ISL_11254250	BA.1.20	21K (Omicron)
hCoV-19/USA/IL-NM-19416/2022	EPI_ISL_9912615	BA.1.1	21K (Omicron)
hCoV-19/USA/IL-NM-19419/2022	EPI_ISL_9912616	BA.1.1	21K (Omicron)
hCoV-19/USA/IL-NM-19423/2022	EPI_ISL_9912617	BA.1.15	21K (Omicron)
hCoV-19/USA/IL-NM-19425/2022	EPI_ISL_9912618	BA.1.1	21K (Omicron)
hCoV-19/USA/IL-NM-19428/2022	EPI_ISL_9912619	BA.1.1	21K (Omicron)
hCoV-19/USA/IL-NM-19434/2022	EPI_ISL_12380904	BA.1	21K (Omicron)
hCoV-19/USA/IL-NM-19462/2022	EPI_ISL_9912621	BA.1.1	21K (Omicron)
hCoV-19/USA/IL-NM-19494/2022	EPI_ISL_9912628	BA.1.18	21K (Omicron)
hCoV-19/USA/IL-NM-19495/2022	EPI_ISL_9912630	BA.1.1	21K (Omicron)
hCoV-19/USA/IL-NM-19501/2022	EPI_ISL_9912632	BA.1.1	21K (Omicron)
hCoV-19/USA/IL-NM-19507/2022	EPI_ISL_9912636	BA.1.1	21K (Omicron)
hCoV-19/USA/IL-NM-19519/2022	EPI_ISL_12380906	BA.1	21K (Omicron)
hCoV-19/USA/IL-NM-19522/2022	EPI_ISL_9912643	BA.1.1	21K (Omicron)
hCoV-19/USA/IL-NM-19527/2022	EPI_ISL_9912649	BA.1.1	21K (Omicron)
hCoV-19/USA/IL-NM-19532/2022	EPI_ISL_9912651	BA.1.1	21K (Omicron)
hCoV-19/USA/IL-NM-19541/2022	EPI_ISL_9912656	BA.1.18	21K (Omicron)
hCoV-19/USA/IL-NM-19554/2022	EPI_ISL_9912658	BA.1.1	21K (Omicron)
hCoV-19/USA/IL-NM-19574/2022	EPI_ISL_10386121	BA.1.1	21K (Omicron)
hCoV-19/USA/IL-NM-19595/2022	EPI_ISL_12380908	BA.1.1	21K (Omicron)
hCoV-19/USA/IL-NM-19617/2022	EPI_ISL_10386127	BA.1.1	21K (Omicron)
hCoV-19/USA/IL-NM-19634/2022	EPI_ISL_10386140	BA.1.1	21K (Omicron)
hCoV-19/USA/IL-NM-19646/2022	EPI_ISL_10386143	BA.1	21K (Omicron)
hCoV-19/USA/IL-NM-19665/2022	EPI_ISL_10386148	BA.1.20	21K (Omicron)
hCoV-19/USA/IL-NM-19845/2022	EPI_ISL_10386158	BA.1.1	21K (Omicron)
hCoV-19/USA/IL-NM-19852/2022	EPI_ISL_10386166	BA.1.20	21K (Omicron)
hCoV-19/USA/IL-NM-19853/2022	EPI_ISL_9912664	BA.1.1	21K (Omicron)
hCoV-19/USA/IL-NM-19856/2022	EPI_ISL_9912666	BA.1.1.18	21K (Omicron)
hCoV-19/USA/IL-NM-19863/2022	EPI_ISL_9912669	BA.1.15	21K (Omicron)
hCoV-19/USA/IL-NM-19866/2022	EPI_ISL_11254122	BA.1.1	21K (Omicron)
hCoV-19/USA/IL-NM-19880/2022	EPI_ISL_10386169	BA.2	21L (Omicron)
hCoV-19/USA/IL-NM-19881/2022	EPI_ISL_10386172	BA.1.1.18	21K (Omicron)
hCoV-19/USA/IL-NM-19882/2022	EPI_ISL_10386177	BA.1.20	21K (Omicron)
hCoV-19/USA/IL-NM-19890/2022	EPI_ISL_10386184	BA.1.1	21K (Omicron)
hCoV-19/USA/IL-NM-19912/2022	EPI_ISL_10386196	BA.1.1	21K (Omicron)
hCoV-19/USA/IL-NM-19915/2022	EPI_ISL_10386200	BA.1.1.14	21K (Omicron)
hCoV-19/USA/IL-NM-19924/2022	EPI_ISL_10386209	BA.1.20	21K (Omicron)
hCoV-19/USA/IL-NM-19935/2022	EPI_ISL_10386224	BA.1.20	21K (Omicron)
hCoV-19/USA/IL-NM-19936/2021	EPI_ISL_9912671	BA.1.20	21K (Omicron)
hCoV-19/USA/IL-NM-19937/2021	EPI_ISL_9912673	BA.1.1.14	21K (Omicron)
hCoV-19/USA/IL-NM-19938/2021	EPI_ISL_9912676	BA.1.20	21K (Omicron)
hCoV-19/USA/IL-NM-19939/2021	EPI_ISL_9912678	BA.1	21K (Omicron)
hCoV-19/USA/IL-NM-19942/2021	EPI_ISL_9912686	BA.1.20	21K (Omicron)
hCoV-19/USA/IL-NM-19943/2021	EPI_ISL_9912688	AY.92	21J (Delta)
hCoV-19/USA/IL-NM-19944/2021	EPI_ISL_9912690	BA.1.20	21K (Omicron)
hCoV-19/USA/IL-NM-19945/2021	EPI_ISL_9912692	BA.1.20	21K (Omicron)
hCoV-19/USA/IL-NM-19946/2021	EPI_ISL_9912694	BA.1.20	21K (Omicron)
hCoV-19/USA/IL-NM-20051/2022	EPI_ISL_9912696	BA.1.20	21K (Omicron)
hCoV-19/USA/IL-NM-20167/2022	EPI_ISL_11254124	BA.1.20	21K (Omicron)
hCoV-19/USA/IL-NM-20196/2022	EPI_ISL_11254125	BA.1.20	21K (Omicron)
hCoV-19/USA/IL-NM-20200/2022	EPI_ISL_11254126	BA.2	21L (Omicron)
hCoV-19/USA/IL-NM-20207/2022	EPI_ISL_11254127	BA.1.1	21K (Omicron)
hCoV-19/USA/IL-NM-20221/2022	EPI_ISL_11254128	BA.1	21K (Omicron)
hCoV-19/USA/IL-NM-20233/2022	EPI_ISL_11254130	BA.1.15	21K (Omicron)
hCoV-19/USA/IL-NM-20239/2022	EPI_ISL_11254131	BA.1.1	21K (Omicron)
hCoV-19/USA/IL-NM-20243/2022	EPI_ISL_11254132	BA.1.1	21K (Omicron)
hCoV-19/USA/IL-NM-20250/2022	EPI_ISL_11254133	BA.1.20	21K (Omicron)
hCoV-19/USA/IL-NM-20273/2022	EPI_ISL_11254137	BA.1.15	21K (Omicron)
hCoV-19/USA/IL-NM-20275/2022	EPI_ISL_11254138	BA.1.1	21K (Omicron)
hCoV-19/USA/IL-NM-20283/2022	EPI_ISL_11254139	BA.1.1	21K (Omicron)
hCoV-19/USA/IL-NM-20290/2022	EPI_ISL_11254140	BA.1.1	21K (Omicron)
hCoV-19/USA/IL-NM-20303/2022	EPI_ISL_11254142	BA.1.1	21K (Omicron)
hCoV-19/USA/IL-NM-20304/2022	EPI_ISL_11254143	BA.1.1	21K (Omicron)
hCoV-19/USA/IL-NM-20317/2022	EPI_ISL_11254146	BA.1	21K (Omicron)
hCoV-19/USA/IL-NM-20318/2022	EPI_ISL_11254147	BA.1.1	21K (Omicron)
hCoV-19/USA/IL-NM-20434/2022	EPI_ISL_11254265	BA.1.1.14	21K (Omicron)
hCoV-19/USA/IL-NM-20437/2022	EPI_ISL_11254148	BA.2.10	21L (Omicron)
hCoV-19/USA/IL-NM-20453/2022	EPI_ISL_11254149	BA.1.1	21K (Omicron)
hCoV-19/USA/IL-NM-20474/2022	EPI_ISL_11254150	BA.1.20	21K (Omicron)
hCoV-19/USA/IL-NM-20478/2022	EPI_ISL_11254151	BA.1.20	21K (Omicron)
hCoV-19/USA/IL-NM-20565/2021	EPI_ISL_9912698	BA.1.15	21K (Omicron)
hCoV-19/USA/IL-NM-20597/2022	EPI_ISL_11254340	BA.1.20	21K (Omicron)
hCoV-19/USA/IL-NM-20602/2022	EPI_ISL_11254277	BA.1.1	21K (Omicron)
hCoV-19/USA/IL-NM-20657/2022	EPI_ISL_9912700	BA.1.15	21K (Omicron)
hCoV-19/USA/IL-NM-20754/2022	EPI_ISL_11254154	BA.1.1	21K (Omicron)
hCoV-19/USA/IL-NM-20760/2022	EPI_ISL_11254155	BA.1.1	21K (Omicron)
hCoV-19/USA/IL-NM-20763/2022	EPI_ISL_11254157	BA.1.20	21K (Omicron)
hCoV-19/USA/IL-NM-20771/2022	EPI_ISL_11254158	BA.1.1	21K (Omicron)
hCoV-19/USA/IL-NM-20772/2022	EPI_ISL_11254159	BA.1.1	21K (Omicron)
hCoV-19/USA/IL-NM-20775/2022	EPI_ISL_11254160	BA.1.1	21K (Omicron)
hCoV-19/USA/IL-NM-20780/2022	EPI_ISL_11254161	BA.1	21K (Omicron)
hCoV-19/USA/IL-NM-21013/2022	EPI_ISL_11254298	BA.1.20	21K (Omicron)
hCoV-19/USA/IL-NM-21106/2022	EPI_ISL_11254163	BA.1.1	21K (Omicron)
hCoV-19/USA/IL-NM-21107/2022	EPI_ISL_11254164	BA.1.1	21K (Omicron)
hCoV-19/USA/IL-NM-21120/2022	EPI_ISL_11254165	BA.1.15	21K (Omicron)
hCoV-19/USA/IL-NM-21121/2022	EPI_ISL_11254166	BA.1.20	21K (Omicron)
hCoV-19/USA/IL-NM-21154/2022	EPI_ISL_12380909	BA.1.20	21K (Omicron)
hCoV-19/USA/IL-NM-2123/2020	EPI_ISL_936584	B.1.509	20C
hCoV-19/USA/IL-NM-2128/2020	EPI_ISL_936585	B.1.1.329	20B
hCoV-19/USA/IL-NM-21362/2022	EPI_ISL_11254170	BA.1.1	21K (Omicron)
hCoV-19/USA/IL-NM-21363/2022	EPI_ISL_11254171	BA.1.17	21K (Omicron)
hCoV-19/USA/IL-NM-21368/2022	EPI_ISL_11254172	BA.1.1.18	21K (Omicron)
hCoV-19/USA/IL-NM-21385/2022	EPI_ISL_11254175	BA.1.20	21K (Omicron)
hCoV-19/USA/IL-NM-21388/2022	EPI_ISL_11254176	BA.1.20	21K (Omicron)
hCoV-19/USA/IL-NM-21401/2022	EPI_ISL_11254177	BA.1	21K (Omicron)
hCoV-19/USA/IL-NM-21696/2022	EPI_ISL_11254179	BA.1.20	21K (Omicron)
hCoV-19/USA/IL-NM-21716/2022	EPI_ISL_11254184	BA.1.1	21K (Omicron)
hCoV-19/USA/IL-NM-21734/2022	EPI_ISL_11254186	BA.1.1	21K (Omicron)
hCoV-19/USA/IL-NM-21737/2022	EPI_ISL_11254188	BA.1.1	21K (Omicron)
hCoV-19/USA/IL-NM-21738/2022	EPI_ISL_11254189	BA.1.1	21K (Omicron)
hCoV-19/USA/IL-NM-21741/2022	EPI_ISL_11254190	BA.1.1	21K (Omicron)
hCoV-19/USA/IL-NM-21745/2022	EPI_ISL_11254191	BA.1.1.18	21K (Omicron)
hCoV-19/USA/IL-NM-21747/2022	EPI_ISL_11254192	BA.1.15	21K (Omicron)
hCoV-19/USA/IL-NM-22122/2022	EPI_ISL_11254193	BA.1.1	21K (Omicron)
hCoV-19/USA/IL-NM-22137/2022	EPI_ISL_11254196	BA.1.20	21K (Omicron)
hCoV-19/USA/IL-NM-22538/2022	EPI_ISL_11254198	BA.1.1	21K (Omicron)
hCoV-19/USA/IL-NM-22540/2022	EPI_ISL_11254199	BA.1.1	21K (Omicron)
hCoV-19/USA/IL-NM-22543/2022	EPI_ISL_11254200	BA.1.1	21K (Omicron)
hCoV-19/USA/IL-NM-22547/2022	EPI_ISL_11254201	BA.1.1	21K (Omicron)
hCoV-19/USA/IL-NM-22553/2022	EPI_ISL_11254202	BA.1.1	21K (Omicron)
hCoV-19/USA/IL-NM-22763/2022	EPI_ISL_11254203	BA.1.1	21K (Omicron)
hCoV-19/USA/IL-NM-22766/2022	EPI_ISL_11254206	BA.2.12	21L (Omicron)
hCoV-19/USA/IL-NM-22771/2022	EPI_ISL_11254207	BA.1.1	21K (Omicron)
hCoV-19/USA/IL-NM-22774/2022	EPI_ISL_11254208	BA.1.20	21K (Omicron)
hCoV-19/USA/IL-NM-23137/2022	EPI_ISL_11254369	BA.2.12	21L (Omicron)
hCoV-19/USA/IL-NM-23139/2022	EPI_ISL_11254371	BA.2.12	21L (Omicron)
hCoV-19/USA/IL-NM-23140/2022	EPI_ISL_11254372	BA.2	21L (Omicron)
hCoV-19/USA/IL-NM-23143/2022	EPI_ISL_11254373	BA.1.1	21K (Omicron)
hCoV-19/USA/IL-NM-23144/2022	EPI_ISL_11254374	BA.1.1	21K (Omicron)
hCoV-19/USA/IL-NM-23145/2022	EPI_ISL_11254375	BA.1.1	21K (Omicron)
hCoV-19/USA/IL-NM-23148/2022	EPI_ISL_11254376	BA.2.10	21L (Omicron)
hCoV-19/USA/IL-NM-23149/2022	EPI_ISL_11254377	BA.2	21L (Omicron)
hCoV-19/USA/IL-NM-23150/2022	EPI_ISL_11254378	BA.1.1	21K (Omicron)
hCoV-19/USA/IL-NM-23154/2022	EPI_ISL_11254380	BA.2.10.1	21L (Omicron)
hCoV-19/USA/IL-NM-23155/2022	EPI_ISL_11254381	BA.1.20	21K (Omicron)
hCoV-19/USA/IL-NM-23157/2022	EPI_ISL_11254382	BA.1.1	21K (Omicron)
hCoV-19/USA/IL-NM-23158/2022	EPI_ISL_11254383	BA.2.12	21L (Omicron)
hCoV-19/USA/IL-NM-23160/2022	EPI_ISL_11254384	BA.1.20	21K (Omicron)
hCoV-19/USA/IL-NM-23162/2022	EPI_ISL_11254385	BA.1.1	21K (Omicron)
hCoV-19/USA/IL-NM-23165/2022	EPI_ISL_11254386	BA.1.1	21K (Omicron)
hCoV-19/USA/IL-NM-23166/2022	EPI_ISL_11254387	BA.1.1	21K (Omicron)
hCoV-19/USA/IL-NM-23171/2022	EPI_ISL_11254389	BA.2.12	21L (Omicron)
hCoV-19/USA/IL-NM-23177/2022	EPI_ISL_11254390	BA.2.12	21L (Omicron)
hCoV-19/USA/IL-NM-23191/2022	EPI_ISL_11254392	BA.1.17	21K (Omicron)
hCoV-19/USA/IL-NM-23214/2022	EPI_ISL_11254393	BA.1.20	21K (Omicron)
hCoV-19/USA/IL-NM-23217/2022	EPI_ISL_11254394	BA.1.1	21K (Omicron)
hCoV-19/USA/IL-NM-23218/2022	EPI_ISL_11254395	BA.1.1	21K (Omicron)
hCoV-19/USA/IL-NM-23220/2022	EPI_ISL_11254396	BA.1.1	21K (Omicron)
hCoV-19/USA/IL-NM-23225/2022	EPI_ISL_11254398	BA.1.1	21K (Omicron)
hCoV-19/USA/IL-NM-23234/2022	EPI_ISL_11254401	BA.2.12	21L (Omicron)
hCoV-19/USA/IL-NM-23235/2022	EPI_ISL_11254402	BA.1.1	21K (Omicron)
hCoV-19/USA/IL-NM-23535/2022	EPI_ISL_11254403	BA.1.1	21K (Omicron)
hCoV-19/USA/IL-NM-23550/2022	EPI_ISL_11254405	BA.1.20	21K (Omicron)
hCoV-19/USA/IL-NM-23568/2022	EPI_ISL_11254412	BA.1.1	21K (Omicron)
hCoV-19/USA/IL-NM-23570/2022	EPI_ISL_11254413	BA.1.1	21K (Omicron)
hCoV-19/USA/IL-NM-23572/2022	EPI_ISL_11254414	BA.1.1	21K (Omicron)
hCoV-19/USA/IL-NM-23575/2022	EPI_ISL_11254416	BA.2.12	21L (Omicron)
hCoV-19/USA/IL-NM-23576/2022	EPI_ISL_11254417	BA.1.15	21K (Omicron)
hCoV-19/USA/IL-NM-23578/2022	EPI_ISL_11254419	BA.2.12	21L (Omicron)
hCoV-19/USA/IL-NM-23590/2022	EPI_ISL_11254424	BA.2	21L (Omicron)
hCoV-19/USA/IL-NM-23592/2022	EPI_ISL_11254425	BA.1.1	21K (Omicron)
hCoV-19/USA/IL-NM-23593/2022	EPI_ISL_11254426	BA.2.5	21L (Omicron)
hCoV-19/USA/IL-NM-23594/2022	EPI_ISL_11254427	BA.2	21L (Omicron)
hCoV-19/USA/IL-NM-23596/2022	EPI_ISL_12380912	BA.2	recombinant
hCoV-19/USA/IL-NM-23597/2022	EPI_ISL_11254428	BA.1.1	21K (Omicron)
hCoV-19/USA/IL-NM-23598/2022	EPI_ISL_11254429	BA.1.1	21K (Omicron)
hCoV-19/USA/IL-NM-23600/2022	EPI_ISL_11254431	BA.1.1	21K (Omicron)
hCoV-19/USA/IL-NM-23603/2022	EPI_ISL_11254432	BA.1.20	21K (Omicron)
hCoV-19/USA/IL-NM-23605/2022	EPI_ISL_11254433	BA.1.20	21K (Omicron)
hCoV-19/USA/IL-NM-23607/2022	EPI_ISL_11254434	BA.1.1	21K (Omicron)
hCoV-19/USA/IL-NM-23613/2022	EPI_ISL_11254436	BA.1.1	21K (Omicron)
hCoV-19/USA/IL-NM-23615/2022	EPI_ISL_11254437	BA.2	21L (Omicron)
hCoV-19/USA/IL-NM-23910/2022	EPI_ISL_11254441	BA.1.1	21K (Omicron)
hCoV-19/USA/IL-NM-23912/2022	EPI_ISL_11254442	BA.1.1	21K (Omicron)
hCoV-19/USA/IL-NM-23920/2022	EPI_ISL_11254444	BA.1	21K (Omicron)
hCoV-19/USA/IL-NM-23921/2022	EPI_ISL_11254445	BA.1.17	21K (Omicron)
hCoV-19/USA/IL-NM-23922/2022	EPI_ISL_11254446	BA.1.1	21K (Omicron)
hCoV-19/USA/IL-NM-23927/2022	EPI_ISL_11254449	BA.1.1	21K (Omicron)
hCoV-19/USA/IL-NM-23929/2022	EPI_ISL_11254450	BA.1.20	21K (Omicron)
hCoV-19/USA/IL-NM-23935/2022	EPI_ISL_11254451	BA.1.18	21K (Omicron)
hCoV-19/USA/IL-NM-23938/2022	EPI_ISL_11254453	BA.1.1	21K (Omicron)
hCoV-19/USA/IL-NM-23939/2022	EPI_ISL_11254454	BA.2.12	21L (Omicron)
hCoV-19/USA/IL-NM-23943/2022	EPI_ISL_11254456	BA.2	21L (Omicron)
hCoV-19/USA/IL-NM-23948/2022	EPI_ISL_11254458	BA.1.1	21K (Omicron)
hCoV-19/USA/IL-NM-23954/2022	EPI_ISL_11254461	BA.1.1.18	21K (Omicron)
hCoV-19/USA/IL-NM-23955/2022	EPI_ISL_11254462	BA.2.12	21L (Omicron)
hCoV-19/USA/IL-NM-23957/2022	EPI_ISL_11254464	BA.2.9	21L (Omicron)
hCoV-19/USA/IL-NM-23961/2022	EPI_ISL_11254467	BA.1.20	21K (Omicron)
hCoV-19/USA/IL-NM-24244/2022	EPI_ISL_11254468	BA.1.1	21K (Omicron)
hCoV-19/USA/IL-NM-24246/2022	EPI_ISL_11254469	BA.1.1	21K (Omicron)
hCoV-19/USA/IL-NM-24252/2022	EPI_ISL_11254472	BA.1.1	21K (Omicron)
hCoV-19/USA/IL-NM-24254/2022	EPI_ISL_11254473	BA.1.1	21K (Omicron)
hCoV-19/USA/IL-NM-24260/2022	EPI_ISL_11254476	BA.1.20	21K (Omicron)
hCoV-19/USA/IL-NM-24261/2022	EPI_ISL_11254477	BA.1.20	21K (Omicron)
hCoV-19/USA/IL-NM-24480/2022	EPI_ISL_11254479	BA.1.1	21K (Omicron)
hCoV-19/USA/IL-NM-24492/2022	EPI_ISL_11254483	BA.1.1	21K (Omicron)
hCoV-19/USA/IL-NM-24781/2022	EPI_ISL_11254484	AY.3	21J (Delta)
hCoV-19/USA/IL-NM-24783/2022	EPI_ISL_11254485	BA.2	21L (Omicron)
hCoV-19/USA/IL-NM-24786/2022	EPI_ISL_11254486	BA.1.1	21K (Omicron)
hCoV-19/USA/IL-NM-24791/2022	EPI_ISL_11254489	BA.2.32	21L (Omicron)
hCoV-19/USA/IL-NM-24797/2022	EPI_ISL_11254490	BA.1.1	21K (Omicron)
hCoV-19/USA/IL-NM-24798/2022	EPI_ISL_11254491	BA.1.15	21K (Omicron)
hCoV-19/USA/IL-NM-24802/2022	EPI_ISL_11254492	BA.1.20	21K (Omicron)
hCoV-19/USA/IL-NM-24803/2022	EPI_ISL_11254493	BA.1.20	21K (Omicron)
hCoV-19/USA/IL-NM-24804/2022	EPI_ISL_11254494	BA.1.20	21K (Omicron)
hCoV-19/USA/IL-NM-24806/2022	EPI_ISL_11254495	BA.1.1	21K (Omicron)
hCoV-19/USA/IL-NM-24811/2022	EPI_ISL_11254498	BA.2	21L (Omicron)
hCoV-19/USA/IL-NM-24812/2022	EPI_ISL_11254499	BA.2	21L (Omicron)
hCoV-19/USA/IL-NM-24816/2022	EPI_ISL_11254501	BA.1.1	21K (Omicron)
hCoV-19/USA/IL-NM-24821/2022	EPI_ISL_11254503	BA.1.1	21K (Omicron)
hCoV-19/USA/IL-NM-24832/2022	EPI_ISL_11254507	BA.1.1.14	21K (Omicron)
hCoV-19/USA/IL-NM-24835/2022	EPI_ISL_11254508	BA.1.1	21K (Omicron)
hCoV-19/USA/IL-NM-24838/2022	EPI_ISL_11254510	BA.2	21L (Omicron)
hCoV-19/USA/IL-NM-24839/2022	EPI_ISL_11254511	BA.1.1	21K (Omicron)
hCoV-19/USA/IL-NM-24841/2022	EPI_ISL_11254512	BA.2.12	21L (Omicron)
hCoV-19/USA/IL-NM-24842/2022	EPI_ISL_11254513	BA.2.9	21L (Omicron)
hCoV-19/USA/IL-NM-24845/2022	EPI_ISL_11254515	BA.2.12	21L (Omicron)
hCoV-19/USA/IL-NM-24847/2022	EPI_ISL_11254517	BA.1.1	21K (Omicron)
hCoV-19/USA/IL-NM-24849/2022	EPI_ISL_11254518	BA.2.12	21L (Omicron)
hCoV-19/USA/IL-NM-24978/2022	EPI_ISL_11254520	BA.2	21L (Omicron)
hCoV-19/USA/IL-NM-24980/2022	EPI_ISL_11254521	BA.2.12	21L (Omicron)
hCoV-19/USA/IL-NM-24981/2022	EPI_ISL_11254522	BA.1.1	21K (Omicron)
hCoV-19/USA/IL-NM-24982/2022	EPI_ISL_11254523	BA.2	21L (Omicron)
hCoV-19/USA/IL-NM-24990/2022	EPI_ISL_11254526	BA.2	21L (Omicron)
hCoV-19/USA/IL-NM-24996/2022	EPI_ISL_11254527	BA.2.12	21L (Omicron)
hCoV-19/USA/IL-NM-24998/2022	EPI_ISL_11254528	BA.1.1	21K (Omicron)
hCoV-19/USA/IL-NM-25000/2022	EPI_ISL_11254529	BA.1.1	21K (Omicron)
hCoV-19/USA/IL-NM-25004/2022	EPI_ISL_11254532	BA.1.1	21K (Omicron)
hCoV-19/USA/IL-NM-25005/2022	EPI_ISL_11254533	BA.1.1	21K (Omicron)
hCoV-19/USA/IL-NM-25013/2022	EPI_ISL_11254536	BA.1.1.18	21K (Omicron)
hCoV-19/USA/IL-NM-25017/2022	EPI_ISL_11254539	BA.1.1	21K (Omicron)
hCoV-19/USA/IL-NM-25018/2022	EPI_ISL_11254540	BA.1.15	21K (Omicron)
hCoV-19/USA/IL-NM-25020/2022	EPI_ISL_11254542	BA.2	21L (Omicron)
hCoV-19/USA/IL-NM-25023/2022	EPI_ISL_11254544	BA.1.1	21K (Omicron)
hCoV-19/USA/IL-NM-25240/2022	EPI_ISL_11254545	BA.1.1.18	21K (Omicron)
hCoV-19/USA/IL-NM-25243/2022	EPI_ISL_11254547	BA.1.1	21K (Omicron)
hCoV-19/USA/IL-NM-25247/2022	EPI_ISL_12380914	BA.2.3.6	21L (Omicron)
hCoV-19/USA/IL-NM-25248/2022	EPI_ISL_11254549	BA.1.1	21K (Omicron)
hCoV-19/USA/IL-NM-25250/2022	EPI_ISL_11254550	BA.1.1	21K (Omicron)
hCoV-19/USA/IL-NM-25258/2022	EPI_ISL_11883777	BA.1.1	21K (Omicron)
hCoV-19/USA/IL-NM-25266/2022	EPI_ISL_11883781	BA.2	21L (Omicron)
hCoV-19/USA/IL-NM-25267/2022	EPI_ISL_11883782	BA.2	21L (Omicron)
hCoV-19/USA/IL-NM-25268/2022	EPI_ISL_11883783	BA.2	21L (Omicron)
hCoV-19/USA/IL-NM-25269/2022	EPI_ISL_11883784	BA.1.15	21K (Omicron)
hCoV-19/USA/IL-NM-25271/2022	EPI_ISL_11883785	BA.1.1	21K (Omicron)
hCoV-19/USA/IL-NM-25272/2022	EPI_ISL_11883786	BA.1	21K (Omicron)
hCoV-19/USA/IL-NM-25273/2022	EPI_ISL_11883787	BA.2.3.6	21L (Omicron)
hCoV-19/USA/IL-NM-25275/2022	EPI_ISL_11883788	BA.2	21L (Omicron)
hCoV-19/USA/IL-NM-25276/2022	EPI_ISL_11883789	BA.2.12	21L (Omicron)
hCoV-19/USA/IL-NM-25281/2022	EPI_ISL_11883792	BA.1.1	21K (Omicron)
hCoV-19/USA/IL-NM-25286/2022	EPI_ISL_11883794	B.1.617.2	21J (Delta)
hCoV-19/USA/IL-NM-25505/2022	EPI_ISL_11883796	BA.2	21L (Omicron)
hCoV-19/USA/IL-NM-25506/2022	EPI_ISL_11883797	BA.1.1	21K (Omicron)
hCoV-19/USA/IL-NM-25508/2022	EPI_ISL_11883798	BA.2	21L (Omicron)
hCoV-19/USA/IL-NM-25509/2022	EPI_ISL_11883799	BA.1.1.14	21K (Omicron)
hCoV-19/USA/IL-NM-25511/2022	EPI_ISL_11883800	BA.2	21L (Omicron)
hCoV-19/USA/IL-NM-25512/2022	EPI_ISL_11883801	BA.2	21L (Omicron)
hCoV-19/USA/IL-NM-25513/2022	EPI_ISL_11883802	BA.1.20	21K (Omicron)
hCoV-19/USA/IL-NM-25514/2022	EPI_ISL_11883803	BA.2	21L (Omicron)
hCoV-19/USA/IL-NM-25518/2022	EPI_ISL_11883804	BA.2.9	21L (Omicron)
hCoV-19/USA/IL-NM-25519/2022	EPI_ISL_11883805	BA.1.1.18	21K (Omicron)
hCoV-19/USA/IL-NM-25598/2022	EPI_ISL_11883808	BA.2.10	21L (Omicron)
hCoV-19/USA/IL-NM-25599/2022	EPI_ISL_11883809	BA.1.1	21K (Omicron)
hCoV-19/USA/IL-NM-25600/2022	EPI_ISL_11883810	BA.2.3	21L (Omicron)
hCoV-19/USA/IL-NM-25601/2022	EPI_ISL_11883811	BA.1.1	21K (Omicron)
hCoV-19/USA/IL-NM-25603/2022	EPI_ISL_11883812	BA.1.1.18	21K (Omicron)
hCoV-19/USA/IL-NM-25605/2022	EPI_ISL_11883813	BA.1.1	21K (Omicron)
hCoV-19/USA/IL-NM-25606/2022	EPI_ISL_11883814	BA.2.12	21L (Omicron)
hCoV-19/USA/IL-NM-25612/2022	EPI_ISL_11883815	BA.2	21L (Omicron)
hCoV-19/USA/IL-NM-25615/2022	EPI_ISL_11883816	BA.1.1	21K (Omicron)
hCoV-19/USA/IL-NM-25921/2022	EPI_ISL_11883817	BA.2.12	21L (Omicron)
hCoV-19/USA/IL-NM-25924/2022	EPI_ISL_11883819	BA.2	21L (Omicron)
hCoV-19/USA/IL-NM-25926/2022	EPI_ISL_11883821	BA.2.9	21L (Omicron)
hCoV-19/USA/IL-NM-25941/2022	EPI_ISL_11883823	BA.2	21L (Omicron)
hCoV-19/USA/IL-NM-25942/2022	EPI_ISL_11883824	BA.2.10	21L (Omicron)
hCoV-19/USA/IL-NM-25946/2022	EPI_ISL_11883825	BA.2	21L (Omicron)
hCoV-19/USA/IL-NM-25948/2022	EPI_ISL_11883826	BA.2	21L (Omicron)
hCoV-19/USA/IL-NM-25949/2022	EPI_ISL_11883827	BA.2	21L (Omicron)
hCoV-19/USA/IL-NM-25951/2022	EPI_ISL_11883828	BA.1.1.18	21K (Omicron)
hCoV-19/USA/IL-NM-25952/2022	EPI_ISL_11883829	BA.2	21L (Omicron)
hCoV-19/USA/IL-NM-25953/2022	EPI_ISL_11883830	BA.2.9	21L (Omicron)
hCoV-19/USA/IL-NM-25954/2022	EPI_ISL_11883831	BA.2	21L (Omicron)
hCoV-19/USA/IL-NM-25955/2022	EPI_ISL_11883832	BA.2.10	21L (Omicron)
hCoV-19/USA/IL-NM-25956/2022	EPI_ISL_11883833	BA.1.15.1	21K (Omicron)
hCoV-19/USA/IL-NM-25958/2022	EPI_ISL_11883834	BA.1.1	21K (Omicron)
hCoV-19/USA/IL-NM-25961/2022	EPI_ISL_11883835	BA.2	21L (Omicron)
hCoV-19/USA/IL-NM-25966/2022	EPI_ISL_11883837	BA.2	21L (Omicron)
hCoV-19/USA/IL-NM-25969/2022	EPI_ISL_11883838	BA.2.9	21L (Omicron)
hCoV-19/USA/IL-NM-25970/2022	EPI_ISL_11883839	BA.1.1	21K (Omicron)
hCoV-19/USA/IL-NM-2640/2020	EPI_ISL_936596	B.1.2	20G
hCoV-19/USA/IL-NM-2675/2020	EPI_ISL_936597	B.1.2	20G
hCoV-19/USA/IL-NM-2683/2020	EPI_ISL_936600	B.1.2	20G
hCoV-19/USA/IL-NM-2754/2020	EPI_ISL_936601	B.1.2	20G
hCoV-19/USA/IL-NM-2761/2020	EPI_ISL_936602	B.1.2	20G
hCoV-19/USA/IL-NM-2765/2020	EPI_ISL_936603	B.1.2	20G
hCoV-19/USA/IL-NM-2803/2020	EPI_ISL_936604	B.1.1.518	20B
hCoV-19/USA/IL-NM-2833/2020	EPI_ISL_936605	B.1.2	20G
hCoV-19/USA/IL-NM-2863/2020	EPI_ISL_936606	B.1.2	20G
hCoV-19/USA/IL-NM-3099/2020	EPI_ISL_936610	B.1.1.222	20B
hCoV-19/USA/IL-NM-3201/2020	EPI_ISL_936611	B.1.324	20C
hCoV-19/USA/IL-NM-3445/2020	EPI_ISL_936612	B.1.509	20C
hCoV-19/USA/IL-NM-3451/2020	EPI_ISL_936613	B.1.2	20G
hCoV-19/USA/IL-NM-3620/2020	EPI_ISL_936617	B.1.2	20G
hCoV-19/USA/IL-NM-3635/2020	EPI_ISL_936618	B.1.2	20G
hCoV-19/USA/IL-NM-3724/2020	EPI_ISL_936619	B.1.2	20G
hCoV-19/USA/IL-NM-3735/2020	EPI_ISL_936620	B.1.324	20C
hCoV-19/USA/IL-NM-3836/2020	EPI_ISL_936621	B.1.2	20G
hCoV-19/USA/IL-NM-3860/2020	EPI_ISL_936622	B.1.1.518	20B
hCoV-19/USA/IL-NM-3867/2020	EPI_ISL_936623	B.1.2	20G
hCoV-19/USA/IL-NM-3883/2020	EPI_ISL_936624	B.1.2	20G
hCoV-19/USA/IL-NM-3901/2020	EPI_ISL_936625	B.1.2	20G
hCoV-19/USA/IL-NM-3911/2020	EPI_ISL_936626	B.1.2	20G
hCoV-19/USA/IL-NM-3913/2020	EPI_ISL_936627	B.1.234	20A
hCoV-19/USA/IL-NM-3931/2020	EPI_ISL_936628	B.1.565	20A
hCoV-19/USA/IL-NM-3970/2020	EPI_ISL_936630	B.1.2	20G
hCoV-19/USA/IL-NM-3995/2020	EPI_ISL_936632	B.1.2	20G
hCoV-19/USA/IL-NM-4136/2020	EPI_ISL_936634	B.1.596	20G
hCoV-19/USA/IL-NM-4154/2020	EPI_ISL_936635	B.1.576	20C
hCoV-19/USA/IL-NM-4317/2020	EPI_ISL_936637	B.1.324	20C
hCoV-19/USA/IL-NM-4450/2020	EPI_ISL_936640	B.1.2	20G
hCoV-19/USA/IL-NM-4698/2020	EPI_ISL_936644	B.1.2	20G
hCoV-19/USA/IL-NM-4753/2020	EPI_ISL_936646	B.1.240	20A
hCoV-19/USA/IL-NM-4755/2020	EPI_ISL_936647	B.1.2	20G
hCoV-19/USA/IL-NM-4756/2020	EPI_ISL_936648	B.1.2	20G
hCoV-19/USA/IL-NM-4757/2020	EPI_ISL_936649	B.1.2	20G
hCoV-19/USA/IL-NM-4758/2020	EPI_ISL_936650	B.1.2	20G
hCoV-19/USA/IL-NM-4762/2020	EPI_ISL_936651	B.1.2	20G
hCoV-19/USA/IL-NM-4764/2020	EPI_ISL_936652	B.1.462	20A
hCoV-19/USA/IL-NM-4771/2020	EPI_ISL_936653	B.1.2	20G
hCoV-19/USA/IL-NM-4774/2020	EPI_ISL_936654	B.1.2	20G
hCoV-19/USA/IL-NM-4776/2020	EPI_ISL_936655	B.1.232	20A
hCoV-19/USA/IL-NM-4784/2020	EPI_ISL_936659	B.1.2	20G
hCoV-19/USA/IL-NM-4786/2020	EPI_ISL_936661	B.1.240	20A
hCoV-19/USA/IL-NM-4787/2020	EPI_ISL_936662	B.1.2	20G
hCoV-19/USA/IL-NM-4792/2020	EPI_ISL_936663	B.1.2	20G
hCoV-19/USA/IL-NM-4793/2020	EPI_ISL_936664	B.1.243	20A
hCoV-19/USA/IL-NM-4795/2020	EPI_ISL_936665	B.1.2	20G
hCoV-19/USA/IL-NM-4800/2020	EPI_ISL_936666	B.1.2	20G
hCoV-19/USA/IL-NM-4804/2020	EPI_ISL_936669	B.1.1.222	20B
hCoV-19/USA/IL-NM-4810/2020	EPI_ISL_936671	B.1.36.31	20A
hCoV-19/USA/IL-NM-4811/2020	EPI_ISL_936672	B.1	20A
hCoV-19/USA/IL-NM-4816/2020	EPI_ISL_936673	B.1.1.434	20B
hCoV-19/USA/IL-NM-4817/2020	EPI_ISL_936674	B.1.2	20G
hCoV-19/USA/IL-NM-4818/2020	EPI_ISL_936675	B.1.2	20G
hCoV-19/USA/IL-NM-4819/2020	EPI_ISL_936676	B.1.2	20G
hCoV-19/USA/IL-NM-4823/2020	EPI_ISL_936677	B.1.234	20A
hCoV-19/USA/IL-NM-4826/2020	EPI_ISL_936679	B.1.311	20C
hCoV-19/USA/IL-NM-4827/2020	EPI_ISL_936680	B.1.2	20G
hCoV-19/USA/IL-NM-4828/2020	EPI_ISL_936681	B.1.2	20G
hCoV-19/USA/IL-NM-4833/2020	EPI_ISL_936684	B.1.2	20G
hCoV-19/USA/IL-NM-4834/2020	EPI_ISL_936685	B.1.1	20B
hCoV-19/USA/IL-NM-4837/2020	EPI_ISL_936687	B.1.2	20G
hCoV-19/USA/IL-NM-4838/2020	EPI_ISL_936688	B.1.324	20C
hCoV-19/USA/IL-NM-4842/2020	EPI_ISL_936689	B.1.2	20G
hCoV-19/USA/IL-NM-4843/2020	EPI_ISL_936690	B.1.2	20G
hCoV-19/USA/IL-NM-4844/2020	EPI_ISL_936691	B.1.2	20G
hCoV-19/USA/IL-NM-4845/2020	EPI_ISL_936692	B.1.2	20G
hCoV-19/USA/IL-NM-4846/2020	EPI_ISL_936693	B.1.2	20G
hCoV-19/USA/IL-NM-4902/2020	EPI_ISL_936695	B.1.2	20G
hCoV-19/USA/IL-NM-4935/2020	EPI_ISL_936696	B.1.2	20G
hCoV-19/USA/IL-NM-4938/2020	EPI_ISL_936697	B.1.2	20G
hCoV-19/USA/IL-NM-4946/2020	EPI_ISL_936698	B.1.2	20G
hCoV-19/USA/IL-NM-5005/2020	EPI_ISL_936700	B.1.2	20G
hCoV-19/USA/IL-NM-5020/2020	EPI_ISL_936702	B.1.2	20G
hCoV-19/USA/IL-NM-5026/2020	EPI_ISL_936706	B.1.2	20G
hCoV-19/USA/IL-NM-5029/2020	EPI_ISL_936708	B.1.2	20G
hCoV-19/USA/IL-NM-5031/2020	EPI_ISL_936709	B.1.2	20G
hCoV-19/USA/IL-NM-5036/2020	EPI_ISL_936714	B.1.243	20A
hCoV-19/USA/IL-NM-5040/2020	EPI_ISL_936716	B.1.1.312	20B
hCoV-19/USA/IL-NM-5041/2020	EPI_ISL_936717	B.1.2	20G
hCoV-19/USA/IL-NM-5045/2020	EPI_ISL_936719	B.1.2	20G
hCoV-19/USA/IL-NM-5046/2020	EPI_ISL_936720	B.1.2	20G
hCoV-19/USA/IL-NM-5047/2020	EPI_ISL_936721	B.1.126	20A
hCoV-19/USA/IL-NM-5048/2020	EPI_ISL_936722	B.1.509	20C
hCoV-19/USA/IL-NM-5049/2020	EPI_ISL_936723	B.1.1.170	20B
hCoV-19/USA/IL-NM-5050/2020	EPI_ISL_936724	B.1.595	20C
hCoV-19/USA/IL-NM-5051/2020	EPI_ISL_936725	B.1.2	20G
hCoV-19/USA/IL-NM-5054/2020	EPI_ISL_936727	B.1.1.222	20B
hCoV-19/USA/IL-NM-5055/2020	EPI_ISL_936728	B.1.429	21C (Epsilon)
hCoV-19/USA/IL-NM-5056/2020	EPI_ISL_936729	B.1.2	20G
hCoV-19/USA/IL-NM-5057/2020	EPI_ISL_936730	B.1.2	20G
hCoV-19/USA/IL-NM-5059/2020	EPI_ISL_936732	B.1.2	20G
hCoV-19/USA/IL-NM-5060/2020	EPI_ISL_936733	B.1.2	20G
hCoV-19/USA/IL-NM-5061/2020	EPI_ISL_936734	B.1.2	20G
hCoV-19/USA/IL-NM-5062/2020	EPI_ISL_936735	B.1.2	20G
hCoV-19/USA/IL-NM-5064/2020	EPI_ISL_936736	B.1.36.31	20A
hCoV-19/USA/IL-NM-5065/2020	EPI_ISL_936737	B.1.2	20G
hCoV-19/USA/IL-NM-5066/2020	EPI_ISL_936738	B.1.2	20G
hCoV-19/USA/IL-NM-5069/2020	EPI_ISL_936739	B.1.1	20B
hCoV-19/USA/IL-NM-5070/2020	EPI_ISL_936740	B.1.509	20C
hCoV-19/USA/IL-NM-5074/2020	EPI_ISL_936743	B.1.576	20C
hCoV-19/USA/IL-NM-5075/2020	EPI_ISL_936744	B.1.587	20C
hCoV-19/USA/IL-NM-5076/2020	EPI_ISL_936745	B.1.429	21C (Epsilon)
hCoV-19/USA/IL-NM-5080/2020	EPI_ISL_936746	B.1.2	20G
hCoV-19/USA/IL-NM-5081/2020	EPI_ISL_936747	B.1.234	20A
hCoV-19/USA/IL-NM-5083/2020	EPI_ISL_936748	B.1.2	20G
hCoV-19/USA/IL-NM-5086/2020	EPI_ISL_936750	B.1.243	20A
hCoV-19/USA/IL-NM-5087/2020	EPI_ISL_936751	B.1.243	20A
hCoV-19/USA/IL-NM-5089/2020	EPI_ISL_936752	B.1.429	21C (Epsilon)
hCoV-19/USA/IL-NM-5090/2020	EPI_ISL_936753	B.1.2	20G
hCoV-19/USA/IL-NM-5092/2020	EPI_ISL_936754	B.1	20A
hCoV-19/USA/IL-NM-5095/2020	EPI_ISL_936755	B.1.1.518	20B
hCoV-19/USA/IL-NM-5096/2020	EPI_ISL_936756	B.1.1.518	20B
hCoV-19/USA/IL-NM-5097/2020	EPI_ISL_936757	B.1.2	20G
hCoV-19/USA/IL-NM-5098/2020	EPI_ISL_936758	B.1.2	20G
hCoV-19/USA/IL-NM-5099/2020	EPI_ISL_936759	B.1.232	20A
hCoV-19/USA/IL-NM-5102/2020	EPI_ISL_936760	B.1.2	20G
hCoV-19/USA/IL-NM-5107/2020	EPI_ISL_936762	B.1.243	20A
hCoV-19/USA/IL-NM-5109/2020	EPI_ISL_936764	B.1.509	20C
hCoV-19/USA/IL-NM-5112/2020	EPI_ISL_936765	B.1.2	20G
hCoV-19/USA/IL-NM-5114/2020	EPI_ISL_936766	B.1.564	20C
hCoV-19/USA/IL-NM-5117/2020	EPI_ISL_936769	B.1.2	20G
hCoV-19/USA/IL-NM-5118/2020	EPI_ISL_936770	B.1.2	20G
hCoV-19/USA/IL-NM-5120/2020	EPI_ISL_936771	B.1.2	20G
hCoV-19/USA/IL-NM-5122/2020	EPI_ISL_936773	B.1.2	20G
hCoV-19/USA/IL-NM-5126/2020	EPI_ISL_936774	B.1.2	20G
hCoV-19/USA/IL-NM-5128/2020	EPI_ISL_936775	B.1.1.518	20B
hCoV-19/USA/IL-NM-5132/2020	EPI_ISL_936776	B.1.36.29	20A
hCoV-19/USA/IL-NM-5136/2020	EPI_ISL_936778	B.1.509	20C
hCoV-19/USA/IL-NM-5138/2020	EPI_ISL_936779	B.1.1.518	20B
hCoV-19/USA/IL-NM-5141/2020	EPI_ISL_936781	B.1.1.487	20B
hCoV-19/USA/IL-NM-5145/2020	EPI_ISL_936783	B.1.2	20G
hCoV-19/USA/IL-NM-5148/2020	EPI_ISL_936785	B.1	20C
hCoV-19/USA/IL-NM-5149/2020	EPI_ISL_936786	B.1.36.31	20A
hCoV-19/USA/IL-NM-5150/2020	EPI_ISL_936787	B.1.232	20A
hCoV-19/USA/IL-NM-5154/2020	EPI_ISL_936788	B.1.2	20G
hCoV-19/USA/IL-NM-5155/2020	EPI_ISL_936789	B.1.2	20G
hCoV-19/USA/IL-NM-5161/2020	EPI_ISL_936790	B.1.2	20G
hCoV-19/USA/IL-NM-5172/2020	EPI_ISL_936791	B.1.2	20G
hCoV-19/USA/IL-NM-5180/2020	EPI_ISL_936795	B.1.596	20G
hCoV-19/USA/IL-NM-5184/2020	EPI_ISL_936798	B.1.1.464	20B
hCoV-19/USA/IL-NM-5185/2020	EPI_ISL_936799	B.1.2	20G
hCoV-19/USA/IL-NM-5186/2020	EPI_ISL_936800	B.1.234	20A
hCoV-19/USA/IL-NM-5189/2020	EPI_ISL_936801	B.1.243	20A
hCoV-19/USA/IL-NM-5191/2020	EPI_ISL_936802	B.1.2	20G
hCoV-19/USA/IL-NM-5193/2020	EPI_ISL_936804	B.1.429	21C (Epsilon)
hCoV-19/USA/IL-NM-5196/2020	EPI_ISL_936807	B.1.2	20G
hCoV-19/USA/IL-NM-5198/2020	EPI_ISL_936809	B.1.2	20G
hCoV-19/USA/IL-NM-5199/2020	EPI_ISL_936810	B.1.2	20G
hCoV-19/USA/IL-NM-5200/2020	EPI_ISL_936811	B.1.2	20G
hCoV-19/USA/IL-NM-5207/2020	EPI_ISL_936812	B.1.1.464	20B
hCoV-19/USA/IL-NM-5218/2020	EPI_ISL_936813	B.1.1.519	20B
hCoV-19/USA/IL-NM-5228/2020	EPI_ISL_936814	B.1.2	20G
hCoV-19/USA/IL-NM-5257/2020	EPI_ISL_936816	B.1.324	20C
hCoV-19/USA/IL-NM-5295/2020	EPI_ISL_936817	B.1.2	20G
hCoV-19/USA/IL-NM-5334/2020	EPI_ISL_936818	B.1.2	20G
hCoV-19/USA/IL-NM-5336/2020	EPI_ISL_825014	B.1.1.7	20I (Alpha, V1)
hCoV-19/USA/IL-NM-5341/2020	EPI_ISL_936820	B.1.2	20G
hCoV-19/USA/IL-NM-5375/2020	EPI_ISL_936823	B.1.565	20A
hCoV-19/USA/IL-NM-5376/2020	EPI_ISL_936824	B.1.565	20A
hCoV-19/USA/IL-NM-5377/2020	EPI_ISL_936825	B.1.243	20A
hCoV-19/USA/IL-NM-5783/2021	EPI_ISL_936861	B.1.2	20G
hCoV-19/USA/IL-NM-5785/2021	EPI_ISL_936862	B.1.2	20G
hCoV-19/USA/IL-NM-5788/2021	EPI_ISL_936863	B.1.2	20G
hCoV-19/USA/IL-NM-5789/2021	EPI_ISL_936864	B.1.2	20G
hCoV-19/USA/IL-NM-5794/2021	EPI_ISL_936869	B.1.2	20G
hCoV-19/USA/IL-NM-5795/2021	EPI_ISL_936870	B.1.239	20A
hCoV-19/USA/IL-NM-5798/2021	EPI_ISL_936872	B.1.240	20A
hCoV-19/USA/IL-NM-5799/2021	EPI_ISL_936873	B.1.1.274	20B
hCoV-19/USA/IL-NM-5801/2021	EPI_ISL_936875	B.1.243	20A
hCoV-19/USA/IL-NM-5804/2021	EPI_ISL_936876	B.1.240	20A
hCoV-19/USA/IL-NM-5805/2021	EPI_ISL_936877	B.1.2	20G
hCoV-19/USA/IL-NM-5807/2021	EPI_ISL_936878	B.1.232	20A
hCoV-19/USA/IL-NM-5808/2021	EPI_ISL_936879	B.1.429	21C (Epsilon)
hCoV-19/USA/IL-NM-5809/2021	EPI_ISL_936880	B.1.2	20G
hCoV-19/USA/IL-NM-5810/2021	EPI_ISL_936881	B.1.2	20G
hCoV-19/USA/IL-NM-5811/2021	EPI_ISL_936882	B.1.2	20G
hCoV-19/USA/IL-NM-5812/2021	EPI_ISL_936883	B.1.2	20G
hCoV-19/USA/IL-NM-5813/2021	EPI_ISL_936884	B.1.2	20G
hCoV-19/USA/IL-NM-5814/2021	EPI_ISL_936885	B.1.1.416	20B
hCoV-19/USA/IL-NM-5815/2021	EPI_ISL_936886	B.1.582	20C
hCoV-19/USA/IL-NM-5817/2021	EPI_ISL_936888	B.1.2	20G
hCoV-19/USA/IL-NM-5818/2021	EPI_ISL_936889	B.1.1.519	20B
hCoV-19/USA/IL-NM-5820/2021	EPI_ISL_936891	B.1.2	20G
hCoV-19/USA/IL-NM-5821/2021	EPI_ISL_936892	B.1.2	20G
hCoV-19/USA/IL-NM-5822/2021	EPI_ISL_936893	B.1.2	20G
hCoV-19/USA/IL-NM-5823/2021	EPI_ISL_936894	B.1.349	20C
hCoV-19/USA/IL-NM-5827/2021	EPI_ISL_936897	B.1.2	20G
hCoV-19/USA/IL-NM-5828/2021	EPI_ISL_936898	B.1.2	20G
hCoV-19/USA/IL-NM-5829/2021	EPI_ISL_936899	B.1.2	20G
hCoV-19/USA/IL-NM-5830/2021	EPI_ISL_936900	B.1.234	20A
hCoV-19/USA/IL-NM-5831/2021	EPI_ISL_936901	B.1.2	20G
hCoV-19/USA/IL-NM-5832/2021	EPI_ISL_936902	B.1.1.392	20B
hCoV-19/USA/IL-NM-5834/2021	EPI_ISL_936903	B.1.429	21C (Epsilon)
hCoV-19/USA/IL-NM-5836/2021	EPI_ISL_936905	B.1.2	20G
hCoV-19/USA/IL-NM-5837/2021	EPI_ISL_936906	B.1.2	20G
hCoV-19/USA/IL-NM-5838/2021	EPI_ISL_936907	B.1.36.8	20A
hCoV-19/USA/IL-NM-5839/2021	EPI_ISL_936908	B.1.232	20A
hCoV-19/USA/IL-NM-5840/2021	EPI_ISL_936909	B.1.429	21C (Epsilon)
hCoV-19/USA/IL-NM-5841/2021	EPI_ISL_936910	B.1.2	20G
hCoV-19/USA/IL-NM-5843/2021	EPI_ISL_936911	B.1.2	20G
hCoV-19/USA/IL-NM-5845/2021	EPI_ISL_936912	B.1.2	20G
hCoV-19/USA/IL-NM-5846/2021	EPI_ISL_936913	B.1.564.1	20C
hCoV-19/USA/IL-NM-5847/2021	EPI_ISL_936914	B.1.568	20C
hCoV-19/USA/IL-NM-5848/2021	EPI_ISL_936915	B.1.2	20G
hCoV-19/USA/IL-NM-5851/2021	EPI_ISL_936917	B.1.2	20G
hCoV-19/USA/IL-NM-5855/2021	EPI_ISL_936921	B.1.2	20G
hCoV-19/USA/IL-NM-5860/2021	EPI_ISL_936924	B.1.429	21C (Epsilon)
hCoV-19/USA/IL-NM-5861/2021	EPI_ISL_936925	B.1	20C
hCoV-19/USA/IL-NM-5862/2021	EPI_ISL_936926	B.1.596	20C
hCoV-19/USA/IL-NM-5865/2021	EPI_ISL_936928	B.1.1.464	20B
hCoV-19/USA/IL-NM-5867/2021	EPI_ISL_936930	B.1.2	20G
hCoV-19/USA/IL-NM-5870/2021	EPI_ISL_936931	B.1.2	20G
hCoV-19/USA/IL-NM-5873/2021	EPI_ISL_936934	B.1.2	20G
hCoV-19/USA/IL-NM-5874/2021	EPI_ISL_936935	B.1.2	20G
hCoV-19/USA/IL-NM-5875/2021	EPI_ISL_936936	B.1.2	20G
hCoV-19/USA/IL-NM-5876/2021	EPI_ISL_936937	B.1.2	20G
hCoV-19/USA/IL-NM-5878/2021	EPI_ISL_936939	B.1.2	20G
hCoV-19/USA/IL-NM-5879/2021	EPI_ISL_936940	B.1.2	20G
hCoV-19/USA/IL-NM-5880/2021	EPI_ISL_936941	B.1.2	20G
hCoV-19/USA/IL-NM-5881/2021	EPI_ISL_936942	B.1.558	20A
hCoV-19/USA/IL-NM-5882/2021	EPI_ISL_936943	B.1.298	20C
hCoV-19/USA/IL-NM-5895/2021	EPI_ISL_936949	B.1.596	20G
hCoV-19/USA/IL-NM-5897/2021	EPI_ISL_936950	B.1.2	20G
hCoV-19/USA/IL-NM-5898/2021	EPI_ISL_936951	B.1.2	20G
hCoV-19/USA/IL-NM-5899/2021	EPI_ISL_936952	B.1	20A
hCoV-19/USA/IL-NM-5900/2021	EPI_ISL_936953	B.1.2	20G
hCoV-19/USA/IL-NM-5902/2021	EPI_ISL_936954	B.1.2	20G
hCoV-19/USA/IL-NM-5907/2021	EPI_ISL_936958	B.1.298	20C
hCoV-19/USA/IL-NM-5909/2021	EPI_ISL_936960	B.1.243	20A
hCoV-19/USA/IL-NM-5910/2021	EPI_ISL_936961	B.1.298	20C
hCoV-19/USA/IL-NM-5911/2021	EPI_ISL_936962	B.1.2	20G
hCoV-19/USA/IL-NM-5912/2021	EPI_ISL_936963	B.1.2	20G
hCoV-19/USA/IL-NM-5913/2021	EPI_ISL_936964	B.1.1.316	20B
hCoV-19/USA/IL-NM-5914/2021	EPI_ISL_936965	B.1.311	20C
hCoV-19/USA/IL-NM-5918/2021	EPI_ISL_936966	B.1.2	20G
hCoV-19/USA/IL-NM-5923/2021	EPI_ISL_936967	B.1.36.10	20A
hCoV-19/USA/IL-NM-5924/2021	EPI_ISL_936968	B.1.2	20G
hCoV-19/USA/IL-NM-5925/2021	EPI_ISL_936969	B.1.2	20G
hCoV-19/USA/IL-NM-5926/2021	EPI_ISL_936970	B.1.2	20G
hCoV-19/USA/IL-NM-5927/2021	EPI_ISL_936971	B.1.1.316	20B
hCoV-19/USA/IL-NM-5933/2021	EPI_ISL_936974	C.31	20D
hCoV-19/USA/IL-NM-5942/2021	EPI_ISL_936981	B.1.2	20G
hCoV-19/USA/IL-NM-5944/2021	EPI_ISL_936982	B.1.2	20G
hCoV-19/USA/IL-NM-5949/2021	EPI_ISL_936985	B.1	20A
hCoV-19/USA/IL-NM-5952/2021	EPI_ISL_936987	B.1.232	20A
hCoV-19/USA/IL-NM-5953/2021	EPI_ISL_936988	B.1.2	20G
hCoV-19/USA/IL-NM-5954/2021	EPI_ISL_936989	B.1.2	20G
hCoV-19/USA/IL-NM-5957/2021	EPI_ISL_936992	B.1.2	20G
hCoV-19/USA/IL-NM-5959/2021	EPI_ISL_936993	B.1.2	20G
hCoV-19/USA/IL-NM-5960/2021	EPI_ISL_936994	B.1.2	20G
hCoV-19/USA/IL-NM-5961/2021	EPI_ISL_936995	B.1.2	20G
hCoV-19/USA/IL-NM-5962/2021	EPI_ISL_936996	B.1.2	20G
hCoV-19/USA/IL-NM-5963/2021	EPI_ISL_936997	B.1.2	20G
hCoV-19/USA/IL-NM-5964/2021	EPI_ISL_936998	B.1.2	20G
hCoV-19/USA/IL-NM-5965/2021	EPI_ISL_936999	B.1.404	20A
hCoV-19/USA/IL-NM-5967/2021	EPI_ISL_937001	B.1.1.518	20B
hCoV-19/USA/IL-NM-5969/2021	EPI_ISL_937002	B.1.2	20G
hCoV-19/USA/IL-NM-5970/2021	EPI_ISL_937003	B.1.603	20C
hCoV-19/USA/IL-NM-5972/2021	EPI_ISL_937004	B.1.2	20G
hCoV-19/USA/IL-NM-5975/2021	EPI_ISL_937007	B.1.243	20A
hCoV-19/USA/IL-NM-5976/2021	EPI_ISL_937008	B.1.2	20G
hCoV-19/USA/IL-NM-5977/2021	EPI_ISL_937009	B.1.243	20A
hCoV-19/USA/IL-NM-5982/2021	EPI_ISL_937014	B.1.429	21C (Epsilon)
hCoV-19/USA/IL-NM-5985/2021	EPI_ISL_937016	B.1.588	20C
hCoV-19/USA/IL-NM-5987/2021	EPI_ISL_937018	B.1.2	20G
hCoV-19/USA/IL-NM-5993/2021	EPI_ISL_937021	B.1.2	20G
hCoV-19/USA/IL-NM-5995/2021	EPI_ISL_937022	B.1.1	20B
hCoV-19/USA/IL-NM-5996/2021	EPI_ISL_937023	B.1.1.222	20B
hCoV-19/USA/IL-NM-6279/2021	EPI_ISL_1157448	B.1.2	20G
hCoV-19/USA/IL-NM-6281/2021	EPI_ISL_1157450	B.1.2	20G
hCoV-19/USA/IL-NM-6282/2021	EPI_ISL_1157461	B.1.576	20C
hCoV-19/USA/IL-NM-6284/2021	EPI_ISL_1157462	B.1.1.519	20B
hCoV-19/USA/IL-NM-6288/2021	EPI_ISL_1157422	B.1.2	20G
hCoV-19/USA/IL-NM-6289/2021	EPI_ISL_1157452	B.1.2	20G
hCoV-19/USA/IL-NM-6290/2021	EPI_ISL_1157454	B.1.2	20G
hCoV-19/USA/IL-NM-6291/2021	EPI_ISL_1157457	B.1.2	20G
hCoV-19/USA/IL-NM-6383/2021	EPI_ISL_1157459	B.1.324	20C
hCoV-19/USA/IL-NM-6386/2021	EPI_ISL_1157415	B.1.1	20B
hCoV-19/USA/IL-NM-6389/2021	EPI_ISL_1157464	B.1.2	20G
hCoV-19/USA/IL-NM-6390/2021	EPI_ISL_1157466	B.1.2	20G
hCoV-19/USA/IL-NM-6393/2021	EPI_ISL_1157493	B.1.2	20G
hCoV-19/USA/IL-NM-6394/2021	EPI_ISL_1157470	B.1.2	20G
hCoV-19/USA/IL-NM-6396/2021	EPI_ISL_1157496	B.1.2	20G
hCoV-19/USA/IL-NM-6397/2021	EPI_ISL_1157481	B.1.2	20G
hCoV-19/USA/IL-NM-6398/2021	EPI_ISL_1157482	B.1.2	20G
hCoV-19/USA/IL-NM-6399/2021	EPI_ISL_1157484	B.1.2	20G
hCoV-19/USA/IL-NM-6400/2021	EPI_ISL_1157486	B.1.427	21C (Epsilon)
hCoV-19/USA/IL-NM-6401/2021	EPI_ISL_1157487	B.1.1.518	20B
hCoV-19/USA/IL-NM-6403/2021	EPI_ISL_1157489	B.1.580	20C
hCoV-19/USA/IL-NM-6404/2021	EPI_ISL_1157491	B.1.2	20G
hCoV-19/USA/IL-NM-6405/2021	EPI_ISL_1157500	B.1.2	20G
hCoV-19/USA/IL-NM-6406/2021	EPI_ISL_1157498	B.1.2	20G
hCoV-19/USA/IL-NM-6456/2021	EPI_ISL_1157510	B.1.243	20A
hCoV-19/USA/IL-NM-6457/2021	EPI_ISL_1157515	B.1.2	20G
hCoV-19/USA/IL-NM-6459/2021	EPI_ISL_1157420	B.1.2	20G
hCoV-19/USA/IL-NM-6585/2021	EPI_ISL_1157404	B.1.1.7	20I (Alpha, V1)
hCoV-19/USA/IL-NM-6642/2021	EPI_ISL_1340788	B.1.1.192	20B
hCoV-19/USA/IL-NM-6643/2021	EPI_ISL_1340789	B.1.2	20G
hCoV-19/USA/IL-NM-6645/2021	EPI_ISL_1340791	B.1.1.519	20B
hCoV-19/USA/IL-NM-6646/2021	EPI_ISL_1340792	B.1.280	20A
hCoV-19/USA/IL-NM-6647/2021	EPI_ISL_1340793	B.1.1.519	20B
hCoV-19/USA/IL-NM-6649/2021	EPI_ISL_1340794	B.1.429	21C (Epsilon)
hCoV-19/USA/IL-NM-6656/2021	EPI_ISL_1157569	B.1.243	20A
hCoV-19/USA/IL-NM-6657/2021	EPI_ISL_1157553	B.1.2	20G
hCoV-19/USA/IL-NM-6658/2021	EPI_ISL_1157555	B.1.2	20G
hCoV-19/USA/IL-NM-6659/2021	EPI_ISL_1157556	B.1.1.519	20B
hCoV-19/USA/IL-NM-6660/2021	EPI_ISL_1157558	B.1.2	20G
hCoV-19/USA/IL-NM-6661/2021	EPI_ISL_1157560	B.1	20A
hCoV-19/USA/IL-NM-6662/2021	EPI_ISL_1157562	B.1.400	20A
hCoV-19/USA/IL-NM-6663/2021	EPI_ISL_1157563	B.1.429	21C (Epsilon)
hCoV-19/USA/IL-NM-6666/2021	EPI_ISL_1157565	B.1.429	21C (Epsilon)
hCoV-19/USA/IL-NM-6667/2021	EPI_ISL_1157543	B.1	20A
hCoV-19/USA/IL-NM-6668/2021	EPI_ISL_1157416	B.1.568	20C
hCoV-19/USA/IL-NM-6670/2021	EPI_ISL_1157544	B.1.2	20G
hCoV-19/USA/IL-NM-6672/2021	EPI_ISL_1157549	B.1.2	20G
hCoV-19/USA/IL-NM-6675/2021	EPI_ISL_1157570	B.1.2	20G
hCoV-19/USA/IL-NM-6676/2021	EPI_ISL_1157572	B.1.2	20G
hCoV-19/USA/IL-NM-6677/2021	EPI_ISL_1157574	B.1.234	20A
hCoV-19/USA/IL-NM-6687/2021	EPI_ISL_1157583	B.1.2	20G
hCoV-19/USA/IL-NM-6689/2021	EPI_ISL_1157567	B.1.429	21C (Epsilon)
hCoV-19/USA/IL-NM-6701/2021	EPI_ISL_1340802	B.1.429	21C (Epsilon)
hCoV-19/USA/IL-NM-6774/2021	EPI_ISL_1340815	P.2	20B
hCoV-19/USA/IL-NM-6782/2021	EPI_ISL_1340816	B.1.2	20G
hCoV-19/USA/IL-NM-6786/2021	EPI_ISL_1340817	B.1.243	20A
hCoV-19/USA/IL-NM-6789/2021	EPI_ISL_1340819	B.1.280	20A
hCoV-19/USA/IL-NM-6799/2021	EPI_ISL_1340824	B.1.2	20G
hCoV-19/USA/IL-NM-6804/2021	EPI_ISL_1340827	P.2	20B
hCoV-19/USA/IL-NM-6815/2021	EPI_ISL_1340828	B.1.2	20G
hCoV-19/USA/IL-NM-6816/2021	EPI_ISL_1340829	B.1.2	20G
hCoV-19/USA/IL-NM-6833/2021	EPI_ISL_1340832	B.1.1.7	20I (Alpha, V1)
hCoV-19/USA/IL-NM-6834/2021	EPI_ISL_1340833	B.1.427	21C (Epsilon)
hCoV-19/USA/IL-NM-6842/2021	EPI_ISL_1340835	R.1	20B
hCoV-19/USA/IL-NM-6844/2021	EPI_ISL_1340836	B.1.2	20G
hCoV-19/USA/IL-NM-6849/2021	EPI_ISL_1340838	P.1	20J (Gamma, V3)
hCoV-19/USA/IL-NM-6863/2021	EPI_ISL_1340841	B.1.429	21C (Epsilon)
hCoV-19/USA/IL-NM-6864/2021	EPI_ISL_1340842	B.1.2	20G
hCoV-19/USA/IL-NM-6866/2021	EPI_ISL_1340843	B.1.429	21C (Epsilon)
hCoV-19/USA/IL-NM-6879/2021	EPI_ISL_1340844	B.1.429	21C (Epsilon)
hCoV-19/USA/IL-NM-6885/2021	EPI_ISL_1340845	B.1.361	20C
hCoV-19/USA/IL-NM-6887/2021	EPI_ISL_1340846	B.1.429	21C (Epsilon)
hCoV-19/USA/IL-NM-6896/2021	EPI_ISL_1340850	B.1.2	20G
hCoV-19/USA/IL-NM-6899/2021	EPI_ISL_1340851	B.1.544	20A
hCoV-19/USA/IL-NM-6902/2021	EPI_ISL_1340852	B.1.1.7	20I (Alpha, V1)
hCoV-19/USA/IL-NM-6905/2021	EPI_ISL_1340854	B.1.429	21C (Epsilon)
hCoV-19/USA/IL-NM-7000/2021	EPI_ISL_1502055	B.1.2	20G
hCoV-19/USA/IL-NM-7004/2021	EPI_ISL_1502057	B.1.2	20G
hCoV-19/USA/IL-NM-7008/2021	EPI_ISL_1502058	B.1.2	20G
hCoV-19/USA/IL-NM-7019/2021	EPI_ISL_1502059	B.1.2	20G
hCoV-19/USA/IL-NM-7020/2021	EPI_ISL_1502060	B.1.2	20G
hCoV-19/USA/IL-NM-7021/2021	EPI_ISL_1502061	B.1.1.7	20I (Alpha, V1)
hCoV-19/USA/IL-NM-7022/2021	EPI_ISL_1502062	P.1	20J (Gamma, V3)
hCoV-19/USA/IL-NM-7039/2021	EPI_ISL_1502068	B.1.2	20G
hCoV-19/USA/IL-NM-7052/2021	EPI_ISL_1502071	B.1.1.7	20I (Alpha, V1)
hCoV-19/USA/IL-NM-7057/2021	EPI_ISL_1502072	B.1.1.7	20I (Alpha, V1)
hCoV-19/USA/IL-NM-7066/2021	EPI_ISL_1502074	B.1.2	20G
hCoV-19/USA/IL-NM-7183/2021	EPI_ISL_1501686	B.1.2	20G
hCoV-19/USA/IL-NM-7186/2021	EPI_ISL_1501687	B.1.526	21F (Iota)
hCoV-19/USA/IL-NM-7224/2021	EPI_ISL_1501689	B.1.1.7	20I (Alpha, V1)
hCoV-19/USA/IL-NM-7231/2021	EPI_ISL_1501690	B.1.2	20G
hCoV-19/USA/IL-NM-7237/2021	EPI_ISL_1704774	B.1.1.7	20I (Alpha, V1)
hCoV-19/USA/IL-NM-7240/2021	EPI_ISL_1501691	B.1.1.7	20I (Alpha, V1)
hCoV-19/USA/IL-NM-7243/2021	EPI_ISL_1501692	B.1.351	20H (Beta, V2)
hCoV-19/USA/IL-NM-7246/2021	EPI_ISL_1704775	B.1.526	21F (Iota)
hCoV-19/USA/IL-NM-7252/2021	EPI_ISL_1704776	B.1.427	21C (Epsilon)
hCoV-19/USA/IL-NM-7267/2021	EPI_ISL_1704777	B.1.1.7	20I (Alpha, V1)
hCoV-19/USA/IL-NM-7281/2021	EPI_ISL_1704780	B.1.1.7	20I (Alpha, V1)
hCoV-19/USA/IL-NM-7287/2021	EPI_ISL_1704781	B.1.1.7	20I (Alpha, V1)
hCoV-19/USA/IL-NM-7290/2021	EPI_ISL_1704782	B.1.1.7	20I (Alpha, V1)
hCoV-19/USA/IL-NM-7291/2021	EPI_ISL_1704679	B.1.1.519	20B
hCoV-19/USA/IL-NM-7298/2021	EPI_ISL_1704680	B.1.429	21C (Epsilon)
hCoV-19/USA/IL-NM-7302/2021	EPI_ISL_1704681	B.1.429	21C (Epsilon)
hCoV-19/USA/IL-NM-7304/2021	EPI_ISL_1704682	R.1	20B
hCoV-19/USA/IL-NM-7307/2021	EPI_ISL_1704683	B.1.526	21F (Iota)
hCoV-19/USA/IL-NM-7309/2021	EPI_ISL_1704684	B.1.1.7	20I (Alpha, V1)
hCoV-19/USA/IL-NM-7310/2021	EPI_ISL_1704685	B.1.429	21C (Epsilon)
hCoV-19/USA/IL-NM-7352/2021	EPI_ISL_1704783	B.1.1.7	20I (Alpha, V1)
hCoV-19/USA/IL-NM-7354/2021	EPI_ISL_1704784	B.1.429	21C (Epsilon)
hCoV-19/USA/IL-NM-7368/2021	EPI_ISL_1704785	B.1.526	21F (Iota)
hCoV-19/USA/IL-NM-7474/2021	EPI_ISL_1704686	B.1.1.7	20I (Alpha, V1)
hCoV-19/USA/IL-NM-7515/2021	EPI_ISL_1704688	P.1	20J (Gamma, V3)
hCoV-19/USA/IL-NM-7528/2021	EPI_ISL_1704691	B.1.429	21C (Epsilon)
hCoV-19/USA/IL-NM-7557/2021	EPI_ISL_1704694	B.1.1.7	20I (Alpha, V1)
hCoV-19/USA/IL-NM-7565/2021	EPI_ISL_1704695	B.1.427	21C (Epsilon)
hCoV-19/USA/IL-NM-7566/2021	EPI_ISL_1704696	B.1.1.7	20I (Alpha, V1)
hCoV-19/USA/IL-NM-7574/2021	EPI_ISL_1704697	B.1.427	21C (Epsilon)
hCoV-19/USA/IL-NM-7577/2021	EPI_ISL_1704698	P.1	20J (Gamma, V3)
hCoV-19/USA/IL-NM-7593/2021	EPI_ISL_1704700	B.1.427	21C (Epsilon)
hCoV-19/USA/IL-NM-7609/2021	EPI_ISL_1704701	B.1.1.7	20I (Alpha, V1)
hCoV-19/USA/IL-NM-7610/2021	EPI_ISL_1704702	B.1.1.519	20B
hCoV-19/USA/IL-NM-7612/2021	EPI_ISL_1704703	B.1.1.7	20I (Alpha, V1)
hCoV-19/USA/IL-NM-7614/2021	EPI_ISL_1704705	P.1	20J (Gamma, V3)
hCoV-19/USA/IL-NM-7623/2021	EPI_ISL_1704706	B.1.1.7	20I (Alpha, V1)
hCoV-19/USA/IL-NM-7626/2021	EPI_ISL_1704707	B.1.1.7	20I (Alpha, V1)
hCoV-19/USA/IL-NM-7630/2021	EPI_ISL_1704708	B.1.526	21F (Iota)
hCoV-19/USA/IL-NM-7640/2021	EPI_ISL_1704709	B.1.1.7	20I (Alpha, V1)
hCoV-19/USA/IL-NM-7644/2021	EPI_ISL_1704710	B.1.1.7	20I (Alpha, V1)
hCoV-19/USA/IL-NM-7646/2021	EPI_ISL_1704711	B.1.1.7	20I (Alpha, V1)
hCoV-19/USA/IL-NM-7657/2021	EPI_ISL_1704713	B.1.1.7	20I (Alpha, V1)
hCoV-19/USA/IL-NM-7662/2021	EPI_ISL_2009306	B.1.1.519	20B
hCoV-19/USA/IL-NM-7669/2021	EPI_ISL_2009307	P.1.10	20J (Gamma, V3)
hCoV-19/USA/IL-NM-7679/2021	EPI_ISL_2009308	B.1.1.7	20I (Alpha, V1)
hCoV-19/USA/IL-NM-7680/2021	EPI_ISL_2009309	B.1.1.7	20I (Alpha, V1)
hCoV-19/USA/IL-NM-7682/2021	EPI_ISL_2009310	B.1.1.7	20I (Alpha, V1)
hCoV-19/USA/IL-NM-7683/2021	EPI_ISL_2009311	B.1.1.7	20I (Alpha, V1)
hCoV-19/USA/IL-NM-7684/2021	EPI_ISL_2009312	B.1.1.7	20I (Alpha, V1)
hCoV-19/USA/IL-NM-7689/2021	EPI_ISL_2009313	B.1.1.7	20I (Alpha, V1)
hCoV-19/USA/IL-NM-7691/2021	EPI_ISL_2009314	Q.3	20I (Alpha, V1)
hCoV-19/USA/IL-NM-7707/2021	EPI_ISL_2009316	P.1	20J (Gamma, V3)
hCoV-19/USA/IL-NM-7712/2021	EPI_ISL_2009319	B.1.1.7	20I (Alpha, V1)
hCoV-19/USA/IL-NM-7716/2021	EPI_ISL_2009320	B.1.526	21F (Iota)
hCoV-19/USA/IL-NM-7733/2021	EPI_ISL_2009321	B.1.1.7	20I (Alpha, V1)
hCoV-19/USA/IL-NM-7734/2021	EPI_ISL_2009322	B.1.1.7	20I (Alpha, V1)
hCoV-19/USA/IL-NM-7735/2021	EPI_ISL_2009323	B.1.1.7	20I (Alpha, V1)
hCoV-19/USA/IL-NM-7736/2021	EPI_ISL_2009324	B.1.1.7	20I (Alpha, V1)
hCoV-19/USA/IL-NM-7747/2021	EPI_ISL_2009329	B.1.1.7	20I (Alpha, V1)
hCoV-19/USA/IL-NM-7766/2021	EPI_ISL_2009332	B.1.623	20C
hCoV-19/USA/IL-NM-7772/2021	EPI_ISL_2009333	P.1	20J (Gamma, V3)
hCoV-19/USA/IL-NM-7773/2021	EPI_ISL_2009334	B.1.1.7	20I (Alpha, V1)
hCoV-19/USA/IL-NM-7774/2021	EPI_ISL_2009335	B.1.1.7	20I (Alpha, V1)
hCoV-19/USA/IL-NM-7779/2021	EPI_ISL_2009336	B.1.1.7	20I (Alpha, V1)
hCoV-19/USA/IL-NM-7780/2021	EPI_ISL_2009337	B.1.1.7	20I (Alpha, V1)
hCoV-19/USA/IL-NM-7785/2021	EPI_ISL_2009339	P.1	20J (Gamma, V3)
hCoV-19/USA/IL-NM-7789/2021	EPI_ISL_2009341	B.1.1.7	20I (Alpha, V1)
hCoV-19/USA/IL-NM-7797/2021	EPI_ISL_2009342	B.1.1.7	20I (Alpha, V1)
hCoV-19/USA/IL-NM-7799/2021	EPI_ISL_2009343	B.1.1.7	20I (Alpha, V1)
hCoV-19/USA/IL-NM-7804/2021	EPI_ISL_2009345	B.1.621	21H (Mu)
hCoV-19/USA/IL-NM-7809/2021	EPI_ISL_2009347	P.1	20J (Gamma, V3)
hCoV-19/USA/IL-NM-7812/2021	EPI_ISL_2009349	B.1.1.7	20I (Alpha, V1)
hCoV-19/USA/IL-NM-7817/2021	EPI_ISL_2009350	B.1.1.7	20I (Alpha, V1)
hCoV-19/USA/IL-NM-7831/2021	EPI_ISL_2009352	P.1	20J (Gamma, V3)
hCoV-19/USA/IL-NM-7844/2021	EPI_ISL_2009355	B.1.1.7	20I (Alpha, V1)
hCoV-19/USA/IL-NM-7851/2021	EPI_ISL_2009356	B.1.526	21F (Iota)
hCoV-19/USA/IL-NM-7854/2021	EPI_ISL_2009358	B.1.1.7	20I (Alpha, V1)
hCoV-19/USA/IL-NM-7866/2021	EPI_ISL_2009361	P.1	20J (Gamma, V3)
hCoV-19/USA/IL-NM-7877/2021	EPI_ISL_2009362	B.1.1.7	20I (Alpha, V1)
hCoV-19/USA/IL-NM-7894/2021	EPI_ISL_2009365	B.1.1.7	20I (Alpha, V1)
hCoV-19/USA/IL-NM-7905/2021	EPI_ISL_2009366	B.1.1.7	20I (Alpha, V1)
hCoV-19/USA/IL-NM-7911/2021	EPI_ISL_2372956	P.1	20J (Gamma, V3)
hCoV-19/USA/IL-NM-7914/2021	EPI_ISL_2372957	B.1.1.7	20I (Alpha, V1)
hCoV-19/USA/IL-NM-7918/2021	EPI_ISL_2372958	B.1.1.7	20I (Alpha, V1)
hCoV-19/USA/IL-NM-7927/2021	EPI_ISL_2372960	B.1.1.7	20I (Alpha, V1)
hCoV-19/USA/IL-NM-7929/2021	EPI_ISL_2372961	B.1.617.2	21A (Delta)
hCoV-19/USA/IL-NM-7944/2021	EPI_ISL_2372963	B.1	20A
hCoV-19/USA/IL-NM-7945/2021	EPI_ISL_2009367	B.1.1.7	20I (Alpha, V1)
hCoV-19/USA/IL-NM-7966/2021	EPI_ISL_2372966	B.1.637	20C
hCoV-19/USA/IL-NM-7983/2021	EPI_ISL_2372969	B.1.1.7	20I (Alpha, V1)
hCoV-19/USA/IL-NM-7984/2021	EPI_ISL_2372970	P.1.10	20J (Gamma, V3)
hCoV-19/USA/IL-NM-7986/2021	EPI_ISL_2372971	B.1.1.7	20I (Alpha, V1)
hCoV-19/USA/IL-NM-7987/2021	EPI_ISL_2372972	P.1	20J (Gamma, V3)
hCoV-19/USA/IL-NM-8003/2021	EPI_ISL_2372973	B.1.1.7	20I (Alpha, V1)
hCoV-19/USA/IL-NM-8005/2021	EPI_ISL_2372974	P.1	20J (Gamma, V3)
hCoV-19/USA/IL-NM-8012/2021	EPI_ISL_2372975	B.1.1.7	20I (Alpha, V1)
hCoV-19/USA/IL-NM-8015/2021	EPI_ISL_2372976	B.1.1.7	20I (Alpha, V1)
hCoV-19/USA/IL-NM-8033/2021	EPI_ISL_2372980	B.1.1.7	20I (Alpha, V1)
hCoV-19/USA/IL-NM-8039/2021	EPI_ISL_2372981	P.1	20J (Gamma, V3)
hCoV-19/USA/IL-NM-8041/2021	EPI_ISL_2372982	P.1	20J (Gamma, V3)
hCoV-19/USA/IL-NM-8049/2021	EPI_ISL_2372984	P.1	20J (Gamma, V3)
hCoV-19/USA/IL-NM-8051/2021	EPI_ISL_2372985	B.1.1.7	20I (Alpha, V1)
hCoV-19/USA/IL-NM-8056/2021	EPI_ISL_2372987	B.1.351	20H (Beta, V2)
hCoV-19/USA/IL-NM-8058/2021	EPI_ISL_2372988	B.1.637	20C
hCoV-19/USA/IL-NM-8063/2021	EPI_ISL_2372990	B.1.1.7	20I (Alpha, V1)
hCoV-19/USA/IL-NM-8065/2021	EPI_ISL_2372991	B.1.526	21F (Iota)
hCoV-19/USA/IL-NM-8071/2021	EPI_ISL_2372993	P.1	20J (Gamma, V3)
hCoV-19/USA/IL-NM-8074/2021	EPI_ISL_2372995	B.1.1.7	20I (Alpha, V1)
hCoV-19/USA/IL-NM-8077/2021	EPI_ISL_2372997	B.1.1.7	20I (Alpha, V1)
hCoV-19/USA/IL-NM-8091/2021	EPI_ISL_2372998	B.1.1.7	20I (Alpha, V1)
hCoV-19/USA/IL-NM-8094/2021	EPI_ISL_2372999	B.1.1.7	20I (Alpha, V1)
hCoV-19/USA/IL-NM-8095/2021	EPI_ISL_2373000	B.1.1.7	20I (Alpha, V1)
hCoV-19/USA/IL-NM-8104/2021	EPI_ISL_2373001	B.1.1.7	20I (Alpha, V1)
hCoV-19/USA/IL-NM-8105/2021	EPI_ISL_2373002	P.1	20J (Gamma, V3)
hCoV-19/USA/IL-NM-8115/2021	EPI_ISL_2373004	B.1.1.7	20I (Alpha, V1)
hCoV-19/USA/IL-NM-8119/2021	EPI_ISL_2373005	B.1.1.7	20I (Alpha, V1)
hCoV-19/USA/IL-NM-8122/2021	EPI_ISL_2373007	B.1.1.7	20I (Alpha, V1)
hCoV-19/USA/IL-NM-8123/2021	EPI_ISL_2373008	P.1	20J (Gamma, V3)
hCoV-19/USA/IL-NM-8124/2021	EPI_ISL_2373009	P.1	20J (Gamma, V3)
hCoV-19/USA/IL-NM-8128/2021	EPI_ISL_2373010	B.1.1.7	20I (Alpha, V1)
hCoV-19/USA/IL-NM-8138/2021	EPI_ISL_2373015	B.1	recombinant
hCoV-19/USA/IL-NM-8139/2021	EPI_ISL_2373016	B.1.1.7	20I (Alpha, V1)
hCoV-19/USA/IL-NM-8141/2021	EPI_ISL_2373017	B.1.1.7	20I (Alpha, V1)
hCoV-19/USA/IL-NM-8143/2021	EPI_ISL_2373018	B.1.1.7	20I (Alpha, V1)
hCoV-19/USA/IL-NM-8144/2021	EPI_ISL_2373019	P.1	20J (Gamma, V3)
hCoV-19/USA/IL-NM-8155/2021	EPI_ISL_2373020	B.1.1.7	20I (Alpha, V1)
hCoV-19/USA/IL-NM-8156/2021	EPI_ISL_2373021	B.1.617.2	21A (Delta)
hCoV-19/USA/IL-NM-8158/2021	EPI_ISL_2373022	P.1	20J (Gamma, V3)
hCoV-19/USA/IL-NM-8159/2021	EPI_ISL_2373023	P.1	20J (Gamma, V3)
hCoV-19/USA/IL-NM-8160/2021	EPI_ISL_2373024	P.1.10	20J (Gamma, V3)
hCoV-19/USA/IL-NM-8161/2021	EPI_ISL_2373025	B.1.1.7	20I (Alpha, V1)
hCoV-19/USA/IL-NM-8163/2021	EPI_ISL_2373026	B.1.1.7	20I (Alpha, V1)
hCoV-19/USA/IL-NM-8166/2021	EPI_ISL_2373027	B.1.1.7	20I (Alpha, V1)
hCoV-19/USA/IL-NM-8167/2021	EPI_ISL_2373028	B.1.1.7	20I (Alpha, V1)
hCoV-19/USA/IL-NM-8178/2021	EPI_ISL_2373031	P.1	20J (Gamma, V3)
hCoV-19/USA/IL-NM-8180/2021	EPI_ISL_2373032	P.1	20J (Gamma, V3)
hCoV-19/USA/IL-NM-8187/2021	EPI_ISL_2373034	B.1.1.7	20I (Alpha, V1)
hCoV-19/USA/IL-NM-8189/2021	EPI_ISL_2373035	B.1.1.7	20I (Alpha, V1)
hCoV-19/USA/IL-NM-8191/2021	EPI_ISL_2373037	B.1.1.7	20I (Alpha, V1)
hCoV-19/USA/IL-NM-8195/2021	EPI_ISL_2373038	B.1.617.2	21A (Delta)
hCoV-19/USA/IL-NM-8200/2021	EPI_ISL_2373040	P.1	20J (Gamma, V3)
hCoV-19/USA/IL-NM-8201/2021	EPI_ISL_2373041	P.1	20J (Gamma, V3)
hCoV-19/USA/IL-NM-8204/2021	EPI_ISL_2373043	B.1.1.7	20I (Alpha, V1)
hCoV-19/USA/IL-NM-8206/2021	EPI_ISL_2373044	XB	recombinant
hCoV-19/USA/IL-NM-8207/2021	EPI_ISL_2373045	B.1.1.7	20I (Alpha, V1)
hCoV-19/USA/IL-NM-8208/2021	EPI_ISL_2373046	B.1.1.7	20I (Alpha, V1)
hCoV-19/USA/IL-NM-8212/2021	EPI_ISL_2373047	B.1.1.7	20I (Alpha, V1)
hCoV-19/USA/IL-NM-8215/2021	EPI_ISL_2373048	B.1.1.7	20I (Alpha, V1)
hCoV-19/USA/IL-NM-8217/2021	EPI_ISL_2373049	P.1	20J (Gamma, V3)
hCoV-19/USA/IL-NM-8222/2021	EPI_ISL_2842596	P.1	20J (Gamma, V3)
hCoV-19/USA/IL-NM-8223/2021	EPI_ISL_2842597	P.1	20J (Gamma, V3)
hCoV-19/USA/IL-NM-8224/2021	EPI_ISL_2842598	B.1.1.7	20I (Alpha, V1)
hCoV-19/USA/IL-NM-8256/2021	EPI_ISL_2842599	B.1.1.7	20I (Alpha, V1)
hCoV-19/USA/IL-NM-8264/2021	EPI_ISL_2842601	B.1.1.7	20I (Alpha, V1)
hCoV-19/USA/IL-NM-8272/2021	EPI_ISL_2842603	B.1.1.7	20I (Alpha, V1)
hCoV-19/USA/IL-NM-8279/2021	EPI_ISL_2842606	B.1.1.7	20I (Alpha, V1)
hCoV-19/USA/IL-NM-8281/2021	EPI_ISL_2842607	B.1.1.7	20I (Alpha, V1)
hCoV-19/USA/IL-NM-8283/2021	EPI_ISL_2842609	B.1.1.318	20B
hCoV-19/USA/IL-NM-8303/2021	EPI_ISL_2842612	P.1	20J (Gamma, V3)
hCoV-19/USA/IL-NM-8375/2021	EPI_ISL_2842621	B.1.1.7	20I (Alpha, V1)
hCoV-19/USA/IL-NM-8482/2020	EPI_ISL_4025986	B.1	20C
hCoV-19/USA/IL-NM-8489/2020	EPI_ISL_4025989	B.1	20C
hCoV-19/USA/IL-NM-8495/2020	EPI_ISL_4025991	B.1	20C
hCoV-19/USA/IL-NM-8503/2020	EPI_ISL_4025994	B.1	20C
hCoV-19/USA/IL-NM-8505/2020	EPI_ISL_4025995	B.1	20C
hCoV-19/USA/IL-NM-8507/2020	EPI_ISL_4025996	B.1	20C
hCoV-19/USA/IL-NM-8513/2020	EPI_ISL_4025999	B.1	20C
hCoV-19/USA/IL-NM-8517/2020	EPI_ISL_4026001	A.3	19B
hCoV-19/USA/IL-NM-8529/2020	EPI_ISL_4026008	A	19B
hCoV-19/USA/IL-NM-8538/2021	EPI_ISL_4026011	AY.44	21J (Delta)
hCoV-19/USA/IL-NM-8539/2021	EPI_ISL_4026012	AY.103	21J (Delta)
hCoV-19/USA/IL-NM-8540/2021	EPI_ISL_4026013	AY.103	21J (Delta)
hCoV-19/USA/IL-NM-8544/2021	EPI_ISL_4026014	AY.3	21J (Delta)
hCoV-19/USA/IL-NM-8549/2021	EPI_ISL_3185854	AY.5	21J (Delta)
hCoV-19/USA/IL-NM-8560/2021	EPI_ISL_3185859	AY.3	21J (Delta)
hCoV-19/USA/IL-NM-8561/2021	EPI_ISL_3185860	AY.3	21J (Delta)
hCoV-19/USA/IL-NM-8562/2021	EPI_ISL_3185861	AY.3.1	21J (Delta)
hCoV-19/USA/IL-NM-8563/2021	EPI_ISL_3185862	AY.26	21I (Delta)
hCoV-19/USA/IL-NM-8566/2021	EPI_ISL_3185863	AY.14	21A (Delta)
hCoV-19/USA/IL-NM-8567/2021	EPI_ISL_3185864	A.2.5.1	19B
hCoV-19/USA/IL-NM-8569/2021	EPI_ISL_3185865	AY.122	21J (Delta)
hCoV-19/USA/IL-NM-8572/2021	EPI_ISL_3185867	AY.75	21I (Delta)
hCoV-19/USA/IL-NM-8574/2021	EPI_ISL_3185868	AY.54	21A (Delta)
hCoV-19/USA/IL-NM-8575/2021	EPI_ISL_3185869	AY.26	21I (Delta)
hCoV-19/USA/IL-NM-8576/2021	EPI_ISL_3185870	AY.20	21J (Delta)
hCoV-19/USA/IL-NM-8577/2021	EPI_ISL_3185871	AY.44	21J (Delta)
hCoV-19/USA/IL-NM-8582/2021	EPI_ISL_3185872	AY.103	21J (Delta)
hCoV-19/USA/IL-NM-8583/2021	EPI_ISL_3185873	AY.3	21J (Delta)
hCoV-19/USA/IL-NM-8584/2021	EPI_ISL_3185874	B.1.1.7	20I (Alpha, V1)
hCoV-19/USA/IL-NM-8585/2021	EPI_ISL_3185875	AY.47	21I (Delta)
hCoV-19/USA/IL-NM-8586/2021	EPI_ISL_3185876	AY.119	21J (Delta)
hCoV-19/USA/IL-NM-8587/2021	EPI_ISL_3185877	AY.13	21A (Delta)
hCoV-19/USA/IL-NM-8590/2021	EPI_ISL_3185879	AY.25	21J (Delta)
hCoV-19/USA/IL-NM-8591/2021	EPI_ISL_3185880	AY.44	21J (Delta)
hCoV-19/USA/IL-NM-8593/2021	EPI_ISL_3185881	AY.20	21J (Delta)
hCoV-19/USA/IL-NM-8596/2021	EPI_ISL_3185882	AY.44	21J (Delta)
hCoV-19/USA/IL-NM-8597/2021	EPI_ISL_3185883	AY.35	21A (Delta)
hCoV-19/USA/IL-NM-8598/2021	EPI_ISL_3185884	AY.44	21J (Delta)
hCoV-19/USA/IL-NM-8600/2021	EPI_ISL_3185885	AY.13	21A (Delta)
hCoV-19/USA/IL-NM-8601/2021	EPI_ISL_3185886	AY.25.1	21J (Delta)
hCoV-19/USA/IL-NM-8603/2021	EPI_ISL_3185888	P.1	20J (Gamma, V3)
hCoV-19/USA/IL-NM-8604/2021	EPI_ISL_3185889	AY.25.1	21J (Delta)
hCoV-19/USA/IL-NM-8605/2021	EPI_ISL_3185890	P.1	20J (Gamma, V3)
hCoV-19/USA/IL-NM-8609/2021	EPI_ISL_3185892	AY.25.1	21J (Delta)
hCoV-19/USA/IL-NM-8611/2021	EPI_ISL_3185893	AY.25.1	21J (Delta)
hCoV-19/USA/IL-NM-8619/2021	EPI_ISL_3185894	AY.44	21J (Delta)
hCoV-19/USA/IL-NM-8625/2021	EPI_ISL_3185895	AY.103	21J (Delta)
hCoV-19/USA/IL-NM-8626/2021	EPI_ISL_3185896	AY.44	21J (Delta)
hCoV-19/USA/IL-NM-8629/2021	EPI_ISL_3185897	AY.3	21J (Delta)
hCoV-19/USA/IL-NM-8630/2021	EPI_ISL_3185898	AY.25	21J (Delta)
hCoV-19/USA/IL-NM-8633/2021	EPI_ISL_3185900	AY.2	21I (Delta)
hCoV-19/USA/IL-NM-8635/2021	EPI_ISL_3185901	AY.103	21J (Delta)
hCoV-19/USA/IL-NM-8637/2021	EPI_ISL_3185902	AY.25.1	21J (Delta)
hCoV-19/USA/IL-NM-8640/2021	EPI_ISL_4026170	AY.3	21J (Delta)
hCoV-19/USA/IL-NM-8642/2021	EPI_ISL_3185904	AY.44	21J (Delta)
hCoV-19/USA/IL-NM-8646/2021	EPI_ISL_3185906	AY.44	21J (Delta)
hCoV-19/USA/IL-NM-8647/2021	EPI_ISL_3185907	AY.103	21J (Delta)
hCoV-19/USA/IL-NM-8649/2021	EPI_ISL_3185909	AY.25	21J (Delta)
hCoV-19/USA/IL-NM-8650/2021	EPI_ISL_3185910	AY.54	21A (Delta)
hCoV-19/USA/IL-NM-8652/2021	EPI_ISL_4026171	AY.3	21J (Delta)
hCoV-19/USA/IL-NM-8653/2021	EPI_ISL_4026172	AY.44	21J (Delta)
hCoV-19/USA/IL-NM-8654/2021	EPI_ISL_4026173	AY.25.1	21J (Delta)
hCoV-19/USA/IL-NM-8655/2021	EPI_ISL_4026174	AY.25.1	21J (Delta)
hCoV-19/USA/IL-NM-8657/2021	EPI_ISL_3185912	AY.9	21I (Delta)
hCoV-19/USA/IL-NM-8658/2021	EPI_ISL_4026175	AY.20	21J (Delta)
hCoV-19/USA/IL-NM-8659/2021	EPI_ISL_4026176	AY.25	21J (Delta)
hCoV-19/USA/IL-NM-8661/2021	EPI_ISL_4026178	AY.3	21J (Delta)
hCoV-19/USA/IL-NM-8662/2021	EPI_ISL_4026179	AY.3	21J (Delta)
hCoV-19/USA/IL-NM-8665/2021	EPI_ISL_4026182	B.1.1.7	20I (Alpha, V1)
hCoV-19/USA/IL-NM-8666/2021	EPI_ISL_4026183	AY.103	21J (Delta)
hCoV-19/USA/IL-NM-8667/2021	EPI_ISL_4026184	AY.103	21J (Delta)
hCoV-19/USA/IL-NM-8669/2021	EPI_ISL_4026185	AY.3	21J (Delta)
hCoV-19/USA/IL-NM-8678/2021	EPI_ISL_3185913	AY.44	21J (Delta)
hCoV-19/USA/IL-NM-8705/2021	EPI_ISL_4026015	AY.113	21J (Delta)
hCoV-19/USA/IL-NM-8706/2021	EPI_ISL_4026016	AY.3	21J (Delta)
hCoV-19/USA/IL-NM-8709/2021	EPI_ISL_4026017	AY.3	21J (Delta)
hCoV-19/USA/IL-NM-8710/2021	EPI_ISL_4026018	AY.103	21J (Delta)
hCoV-19/USA/IL-NM-8712/2021	EPI_ISL_4026019	AY.25	21J (Delta)
hCoV-19/USA/IL-NM-8714/2021	EPI_ISL_4026020	AY.113	21J (Delta)
hCoV-19/USA/IL-NM-8717/2021	EPI_ISL_4026022	AY.47	21I (Delta)
hCoV-19/USA/IL-NM-8718/2021	EPI_ISL_4026023	AY.25.1	21J (Delta)
hCoV-19/USA/IL-NM-8719/2021	EPI_ISL_4026024	AY.113	21J (Delta)
hCoV-19/USA/IL-NM-8720/2021	EPI_ISL_4026025	AY.103	21J (Delta)
hCoV-19/USA/IL-NM-8721/2021	EPI_ISL_4026026	B.1.621	21H (Mu)
hCoV-19/USA/IL-NM-8722/2021	EPI_ISL_4026027	AY.44	21J (Delta)
hCoV-19/USA/IL-NM-8724/2021	EPI_ISL_4026028	AY.44	21J (Delta)
hCoV-19/USA/IL-NM-8725/2021	EPI_ISL_4026029	AY.25	21J (Delta)
hCoV-19/USA/IL-NM-8726/2021	EPI_ISL_4026030	B.1.1.7	20I (Alpha, V1)
hCoV-19/USA/IL-NM-8727/2021	EPI_ISL_4026031	AY.44	21J (Delta)
hCoV-19/USA/IL-NM-8728/2021	EPI_ISL_4026032	AY.103	21J (Delta)
hCoV-19/USA/IL-NM-8730/2021	EPI_ISL_4026033	AY.25.1	21J (Delta)
hCoV-19/USA/IL-NM-8732/2021	EPI_ISL_4026034	AY.44	21J (Delta)
hCoV-19/USA/IL-NM-8735/2021	EPI_ISL_4026035	AY.4	21J (Delta)
hCoV-19/USA/IL-NM-8736/2021	EPI_ISL_4026036	AY.14	21A (Delta)
hCoV-19/USA/IL-NM-8738/2021	EPI_ISL_4026038	AY.75	21I (Delta)
hCoV-19/USA/IL-NM-8739/2021	EPI_ISL_4026039	AY.44	21J (Delta)
hCoV-19/USA/IL-NM-8740/2021	EPI_ISL_4026040	AY.3	21J (Delta)
hCoV-19/USA/IL-NM-8742/2021	EPI_ISL_4026041	AY.44	21J (Delta)
hCoV-19/USA/IL-NM-8744/2021	EPI_ISL_4026043	AY.25	21J (Delta)
hCoV-19/USA/IL-NM-8747/2021	EPI_ISL_4026046	AY.103	21J (Delta)
hCoV-19/USA/IL-NM-8748/2021	EPI_ISL_4026047	AY.3	21J (Delta)
hCoV-19/USA/IL-NM-8749/2021	EPI_ISL_4026048	AY.39	21J (Delta)
hCoV-19/USA/IL-NM-8751/2021	EPI_ISL_4026050	B.1.617.2	21J (Delta)
hCoV-19/USA/IL-NM-8754/2021	EPI_ISL_4026052	AY.3	21J (Delta)
hCoV-19/USA/IL-NM-8756/2021	EPI_ISL_4026053	AY.25	21J (Delta)
hCoV-19/USA/IL-NM-8759/2021	EPI_ISL_4026055	AY.100	21J (Delta)
hCoV-19/USA/IL-NM-8760/2021	EPI_ISL_4026056	AY.47	21I (Delta)
hCoV-19/USA/IL-NM-8761/2021	EPI_ISL_4026057	AY.20	21J (Delta)
hCoV-19/USA/IL-NM-8762/2021	EPI_ISL_4026058	AY.54	21A (Delta)
hCoV-19/USA/IL-NM-8763/2021	EPI_ISL_4026059	AY.44	21J (Delta)
hCoV-19/USA/IL-NM-8765/2021	EPI_ISL_4026061	AY.122	21J (Delta)
hCoV-19/USA/IL-NM-8766/2021	EPI_ISL_4026062	AY.25.1	21J (Delta)
hCoV-19/USA/IL-NM-8767/2021	EPI_ISL_4026063	AY.44	21J (Delta)
hCoV-19/USA/IL-NM-8768/2021	EPI_ISL_4026064	B.1.617.2	21A (Delta)
hCoV-19/USA/IL-NM-8769/2021	EPI_ISL_4026065	AY.3	21J (Delta)
hCoV-19/USA/IL-NM-8770/2021	EPI_ISL_4026187	AY.25	21J (Delta)
hCoV-19/USA/IL-NM-8773/2021	EPI_ISL_4026188	AY.26	21I (Delta)
hCoV-19/USA/IL-NM-8775/2021	EPI_ISL_4026189	AY.25.1	21J (Delta)
hCoV-19/USA/IL-NM-8780/2021	EPI_ISL_4026191	B.1.617.2	21A (Delta)
hCoV-19/USA/IL-NM-8782/2021	EPI_ISL_4026192	AY.39	21J (Delta)
hCoV-19/USA/IL-NM-8783/2021	EPI_ISL_4026193	AY.3	21J (Delta)
hCoV-19/USA/IL-NM-8784/2021	EPI_ISL_4026194	AY.26	21I (Delta)
hCoV-19/USA/IL-NM-8785/2021	EPI_ISL_4026195	AY.3	21J (Delta)
hCoV-19/USA/IL-NM-8790/2021	EPI_ISL_4026197	AY.44	21J (Delta)
hCoV-19/USA/IL-NM-8792/2021	EPI_ISL_4026198	AY.26	21I (Delta)
hCoV-19/USA/IL-NM-8798/2021	EPI_ISL_4026066	AY.25	21J (Delta)
hCoV-19/USA/IL-NM-8799/2021	EPI_ISL_4026067	AY.44	21J (Delta)
hCoV-19/USA/IL-NM-8800/2021	EPI_ISL_4026068	B.1.617.2	21A (Delta)
hCoV-19/USA/IL-NM-8801/2021	EPI_ISL_4026069	AY.25.1	21J (Delta)
hCoV-19/USA/IL-NM-8802/2021	EPI_ISL_4026070	AY.4	21J (Delta)
hCoV-19/USA/IL-NM-8803/2021	EPI_ISL_4026071	AY.25	21J (Delta)
hCoV-19/USA/IL-NM-8804/2021	EPI_ISL_4026072	AY.25	21J (Delta)
hCoV-19/USA/IL-NM-8809/2021	EPI_ISL_4026074	AY.25	21J (Delta)
hCoV-19/USA/IL-NM-8810/2021	EPI_ISL_4026075	AY.25.1	21J (Delta)
hCoV-19/USA/IL-NM-8811/2021	EPI_ISL_4026076	AY.25.1	21J (Delta)
hCoV-19/USA/IL-NM-8812/2021	EPI_ISL_4026077	AY.3	21J (Delta)
hCoV-19/USA/IL-NM-8813/2021	EPI_ISL_4026078	AY.25	21J (Delta)
hCoV-19/USA/IL-NM-8815/2021	EPI_ISL_4026079	AY.44	21J (Delta)
hCoV-19/USA/IL-NM-8817/2021	EPI_ISL_4026081	AY.25.1	21J (Delta)
hCoV-19/USA/IL-NM-8818/2021	EPI_ISL_4026082	AY.103	21J (Delta)
hCoV-19/USA/IL-NM-8822/2021	EPI_ISL_4026084	AY.26	21I (Delta)
hCoV-19/USA/IL-NM-8823/2021	EPI_ISL_4026085	AY.3	21J (Delta)
hCoV-19/USA/IL-NM-8825/2021	EPI_ISL_4026087	AY.44	21J (Delta)
hCoV-19/USA/IL-NM-8831/2021	EPI_ISL_4026092	AY.44	21J (Delta)
hCoV-19/USA/IL-NM-8834/2021	EPI_ISL_4026094	AY.37	21I (Delta)
hCoV-19/USA/IL-NM-8836/2021	EPI_ISL_4026096	AY.100	21J (Delta)
hCoV-19/USA/IL-NM-8837/2021	EPI_ISL_4026097	AY.44	21J (Delta)
hCoV-19/USA/IL-NM-8839/2021	EPI_ISL_4026099	AY.44	21J (Delta)
hCoV-19/USA/IL-NM-8842/2021	EPI_ISL_4026100	AY.103	21J (Delta)
hCoV-19/USA/IL-NM-8843/2021	EPI_ISL_4026101	AY.46.4	21J (Delta)
hCoV-19/USA/IL-NM-8845/2021	EPI_ISL_4026103	C.37	21G (Lambda)
hCoV-19/USA/IL-NM-8846/2021	EPI_ISL_4026104	AY.119	21J (Delta)
hCoV-19/USA/IL-NM-8849/2021	EPI_ISL_4026106	AY.44	21J (Delta)
hCoV-19/USA/IL-NM-8850/2021	EPI_ISL_4026107	AY.47	21I (Delta)
hCoV-19/USA/IL-NM-8852/2021	EPI_ISL_4026108	AY.46.4	21J (Delta)
hCoV-19/USA/IL-NM-8857/2021	EPI_ISL_4026109	AY.44	21J (Delta)
hCoV-19/USA/IL-NM-8858/2021	EPI_ISL_4026110	AY.47	21I (Delta)
hCoV-19/USA/IL-NM-8860/2021	EPI_ISL_4026112	AY.20	21J (Delta)
hCoV-19/USA/IL-NM-8862/2021	EPI_ISL_4026113	AY.25.1	21J (Delta)
hCoV-19/USA/IL-NM-8863/2021	EPI_ISL_4026114	AY.39	21J (Delta)
hCoV-19/USA/IL-NM-8864/2021	EPI_ISL_4026115	AY.25.1	21J (Delta)
hCoV-19/USA/IL-NM-8865/2021	EPI_ISL_4026116	AY.3	21J (Delta)
hCoV-19/USA/IL-NM-8866/2021	EPI_ISL_4026117	AY.25	21J (Delta)
hCoV-19/USA/IL-NM-8867/2021	EPI_ISL_4026118	AY.46.4	21J (Delta)
hCoV-19/USA/IL-NM-8868/2021	EPI_ISL_4026119	AY.43	21J (Delta)
hCoV-19/USA/IL-NM-8871/2021	EPI_ISL_4026122	AY.64	21I (Delta)
hCoV-19/USA/IL-NM-8872/2021	EPI_ISL_4026123	AY.25	21J (Delta)
hCoV-19/USA/IL-NM-8873/2021	EPI_ISL_4026124	AY.20	21J (Delta)
hCoV-19/USA/IL-NM-8876/2021	EPI_ISL_4026126	AY.47	21I (Delta)
hCoV-19/USA/IL-NM-8878/2021	EPI_ISL_4026128	AY.118	21J (Delta)
hCoV-19/USA/IL-NM-8879/2021	EPI_ISL_4026129	AY.109	21J (Delta)
hCoV-19/USA/IL-NM-8880/2021	EPI_ISL_4026130	AY.26	21I (Delta)
hCoV-19/USA/IL-NM-8882/2021	EPI_ISL_4026132	AY.47	21I (Delta)
hCoV-19/USA/IL-NM-8883/2021	EPI_ISL_4026133	AY.100	21J (Delta)
hCoV-19/USA/IL-NM-8884/2021	EPI_ISL_4026134	AY.25	21J (Delta)
hCoV-19/USA/IL-NM-8885/2021	EPI_ISL_4026135	AY.3	21J (Delta)
hCoV-19/USA/IL-NM-8886/2021	EPI_ISL_4026136	AY.14	21A (Delta)
hCoV-19/USA/IL-NM-8887/2021	EPI_ISL_4026137	AY.100	21J (Delta)
hCoV-19/USA/IL-NM-8891/2021	EPI_ISL_4026138	B.1.617.2	21I (Delta)
hCoV-19/USA/IL-NM-8892/2021	EPI_ISL_4026139	AY.25.1	21J (Delta)
hCoV-19/USA/IL-NM-8894/2021	EPI_ISL_4026141	AY.3	21J (Delta)
hCoV-19/USA/IL-NM-8896/2021	EPI_ISL_4026142	AY.119	21J (Delta)
hCoV-19/USA/IL-NM-8897/2021	EPI_ISL_4026143	AY.3	21J (Delta)
hCoV-19/USA/IL-NM-8898/2021	EPI_ISL_4026144	AY.3	21J (Delta)
hCoV-19/USA/IL-NM-8899/2021	EPI_ISL_4026145	AY.103	21J (Delta)
hCoV-19/USA/IL-NM-8900/2021	EPI_ISL_4026146	AY.126	21J (Delta)
hCoV-19/USA/IL-NM-8902/2021	EPI_ISL_4026147	AY.103	21J (Delta)
hCoV-19/USA/IL-NM-8903/2021	EPI_ISL_4026148	AY.4	21J (Delta)
hCoV-19/USA/IL-NM-8904/2021	EPI_ISL_4026149	AY.25	21J (Delta)
hCoV-19/USA/IL-NM-8905/2021	EPI_ISL_4026150	AY.44	21J (Delta)
hCoV-19/USA/IL-NM-8906/2021	EPI_ISL_4026151	AY.3	21J (Delta)
hCoV-19/USA/IL-NM-8908/2021	EPI_ISL_4026152	AY.44	21J (Delta)
hCoV-19/USA/IL-NM-8909/2021	EPI_ISL_4026153	AY.119	21J (Delta)
hCoV-19/USA/IL-NM-8910/2021	EPI_ISL_4026154	AY.119	21J (Delta)
hCoV-19/USA/IL-NM-8911/2021	EPI_ISL_4026155	AY.3	21J (Delta)
hCoV-19/USA/IL-NM-8912/2021	EPI_ISL_4026156	AY.3	21J (Delta)
hCoV-19/USA/IL-NM-8919/2021	EPI_ISL_4026159	AY.3	21J (Delta)
hCoV-19/USA/IL-NM-8922/2021	EPI_ISL_4026162	AY.100	21J (Delta)
hCoV-19/USA/IL-NM-8924/2021	EPI_ISL_4026163	AY.44	21J (Delta)
hCoV-19/USA/IL-NM-8925/2021	EPI_ISL_4026164	AY.3	21J (Delta)
hCoV-19/USA/IL-NM-8928/2021	EPI_ISL_4026166	AY.3	21J (Delta)
hCoV-19/USA/IL-NM-8931/2021	EPI_ISL_4026168	AY.3	21J (Delta)
hCoV-19/USA/IL-NM-8932/2021	EPI_ISL_4026169	AY.3	21J (Delta)
hCoV-19/USA/IL-NM-8937/2021	EPI_ISL_4026203	AY.25.1	21J (Delta)
hCoV-19/USA/IL-NM-8938/2021	EPI_ISL_4026204	AY.25	21J (Delta)
hCoV-19/USA/IL-NM-8940/2021	EPI_ISL_4026206	AY.39	21J (Delta)
hCoV-19/USA/IL-NM-8943/2021	EPI_ISL_4026209	AY.100	21J (Delta)
hCoV-19/USA/IL-NM-8945/2021	EPI_ISL_4026210	AY.25.1	21J (Delta)
hCoV-19/USA/IL-NM-8946/2021	EPI_ISL_4026211	AY.3	21J (Delta)
hCoV-19/USA/IL-NM-8948/2021	EPI_ISL_4026213	AY.119	21J (Delta)
hCoV-19/USA/IL-NM-8949/2021	EPI_ISL_4026214	AY.3	21J (Delta)
hCoV-19/USA/IL-NM-8950/2021	EPI_ISL_4026215	AY.75	21I (Delta)
hCoV-19/USA/IL-NM-8952/2021	EPI_ISL_4026217	AY.46.4	21J (Delta)
hCoV-19/USA/IL-NM-8956/2021	EPI_ISL_4026220	AY.25	21J (Delta)
hCoV-19/USA/IL-NM-8959/2021	EPI_ISL_4026223	AY.47	21I (Delta)
hCoV-19/USA/IL-NM-8962/2021	EPI_ISL_4026225	AY.3	21J (Delta)
hCoV-19/USA/IL-NM-8969/2021	EPI_ISL_4026229	AY.25.1	21J (Delta)
hCoV-19/USA/IL-NM-8971/2021	EPI_ISL_4026230	AY.117	21J (Delta)
hCoV-19/USA/IL-NM-8974/2021	EPI_ISL_4026232	AY.3	21J (Delta)
hCoV-19/USA/IL-NM-8975/2021	EPI_ISL_4026233	AY.3	21J (Delta)
hCoV-19/USA/IL-NM-8976/2021	EPI_ISL_4026234	AY.46.4	21J (Delta)
hCoV-19/USA/IL-NM-9079/2021	EPI_ISL_4026239	AY.103	21J (Delta)
hCoV-19/USA/IL-NM-9080/2021	EPI_ISL_4026240	AY.3	21J (Delta)
hCoV-19/USA/IL-NM-9081/2021	EPI_ISL_4026241	AY.119	21J (Delta)
hCoV-19/USA/IL-NM-9086/2021	EPI_ISL_4026245	AY.119	21J (Delta)
hCoV-19/USA/IL-NM-9087/2021	EPI_ISL_4273715	B.1.617.2	21A (Delta)
hCoV-19/USA/IL-NM-9092/2021	EPI_ISL_4273717	AY.118	21J (Delta)
hCoV-19/USA/IL-NM-9096/2021	EPI_ISL_4273721	AY.46.4	21J (Delta)
hCoV-19/USA/IL-NM-9098/2021	EPI_ISL_4273723	AY.103	21J (Delta)
hCoV-19/USA/IL-NM-9099/2021	EPI_ISL_4273724	AY.25	21J (Delta)
hCoV-19/USA/IL-NM-9100/2021	EPI_ISL_4273725	AY.103	21J (Delta)
hCoV-19/USA/IL-NM-9101/2021	EPI_ISL_4273726	AY.3	21J (Delta)
hCoV-19/USA/IL-NM-9102/2021	EPI_ISL_4273727	AY.3	21J (Delta)
hCoV-19/USA/IL-NM-9103/2021	EPI_ISL_4273728	AY.26	21I (Delta)
hCoV-19/USA/IL-NM-9104/2021	EPI_ISL_4273729	AY.116.1	21J (Delta)
hCoV-19/USA/IL-NM-9106/2021	EPI_ISL_4273731	AY.3	21J (Delta)
hCoV-19/USA/IL-NM-9109/2021	EPI_ISL_4273734	AY.119	21J (Delta)
hCoV-19/USA/IL-NM-9112/2021	EPI_ISL_4273736	AY.119	21J (Delta)
hCoV-19/USA/IL-NM-9115/2021	EPI_ISL_4273738	AY.26	21I (Delta)
hCoV-19/USA/IL-NM-9117/2021	EPI_ISL_4273740	AY.25	21J (Delta)
hCoV-19/USA/IL-NM-9118/2021	EPI_ISL_4273741	AY.103	21J (Delta)
hCoV-19/USA/IL-NM-9119/2021	EPI_ISL_4273742	AY.103	21J (Delta)
hCoV-19/USA/IL-NM-9140/2021	EPI_ISL_4026246	AY.3	21J (Delta)
hCoV-19/USA/IL-NM-9143/2021	EPI_ISL_4273748	AY.54	21A (Delta)
hCoV-19/USA/IL-NM-9149/2021	EPI_ISL_4273752	AY.3	21J (Delta)
hCoV-19/USA/IL-NM-9151/2021	EPI_ISL_4273754	AY.75	21I (Delta)
hCoV-19/USA/IL-NM-9152/2021	EPI_ISL_4273755	AY.103	21J (Delta)
hCoV-19/USA/IL-NM-9156/2021	EPI_ISL_4273757	AY.26	21I (Delta)
hCoV-19/USA/IL-NM-9157/2021	EPI_ISL_4273758	AY.44	21J (Delta)
hCoV-19/USA/IL-NM-9158/2021	EPI_ISL_4273759	AY.44	21J (Delta)
hCoV-19/USA/IL-NM-9159/2021	EPI_ISL_4273760	AY.47	21I (Delta)
hCoV-19/USA/IL-NM-9163/2021	EPI_ISL_4273762	AY.44	21J (Delta)
hCoV-19/USA/IL-NM-9165/2021	EPI_ISL_4273764	AY.25.1	21J (Delta)
hCoV-19/USA/IL-NM-9166/2021	EPI_ISL_4273765	AY.3	21J (Delta)
hCoV-19/USA/IL-NM-9169/2021	EPI_ISL_4273766	AY.103	21J (Delta)
hCoV-19/USA/IL-NM-9174/2021	EPI_ISL_4026286	AY.44	21J (Delta)
hCoV-19/USA/IL-NM-9182/2021	EPI_ISL_4026289	AY.25.3	21J (Delta)
hCoV-19/USA/IL-NM-9188/2021	EPI_ISL_4026247	AY.3	21J (Delta)
hCoV-19/USA/IL-NM-9249/2021	EPI_ISL_4026248	AY.3	21J (Delta)
hCoV-19/USA/IL-NM-9261/2021	EPI_ISL_4026249	AY.103	21J (Delta)
hCoV-19/USA/IL-NM-9324/2021	EPI_ISL_4026252	AY.26	21I (Delta)
hCoV-19/USA/IL-NM-9327/2021	EPI_ISL_4026253	AY.44	21J (Delta)
hCoV-19/USA/IL-NM-9334/2021	EPI_ISL_4026254	AY.37	21I (Delta)
hCoV-19/USA/IL-NM-9336/2021	EPI_ISL_4026255	AY.44	21J (Delta)
hCoV-19/USA/IL-NM-9339/2021	EPI_ISL_4026256	AY.44	21J (Delta)
hCoV-19/USA/IL-NM-9345/2021	EPI_ISL_4026258	AY.3	21J (Delta)
hCoV-19/USA/IL-NM-9353/2021	EPI_ISL_4026259	AY.25.1	21J (Delta)
hCoV-19/USA/IL-NM-9360/2021	EPI_ISL_4026261	AY.65	21I (Delta)
hCoV-19/USA/IL-NM-9368/2021	EPI_ISL_4026262	AY.103	21J (Delta)
hCoV-19/USA/IL-NM-9369/2021	EPI_ISL_4026263	AY.46.4	21J (Delta)
hCoV-19/USA/IL-NM-9393/2021	EPI_ISL_4026264	AY.3	21J (Delta)
hCoV-19/USA/IL-NM-9402/2021	EPI_ISL_4026267	AY.47	21I (Delta)
hCoV-19/USA/IL-NM-9409/2021	EPI_ISL_4026268	AY.122	21J (Delta)
[truncated: 115 more rows]
