# Supplementary material for: Integration of individualized and population-level molecular epidemiology data to model COVID-19 outcomes
Source: Cell Rep Med. 2024 Jan 16;5(1):101361. doi: 10.1016/j.xcrm.2023.101361 (PMC10829796; doi:10.1016/j.xcrm.2023.101361)
Supplement: Table S3. A lookup table that maps Pangolin lineage to Nextstrain clade, related to Figures 2–6 [file mmc3.xlsx]

## Sheet: Sheet1
Pangolin Lineage	Nextstrain Clade
B	19A
A	19A
A.1	19B
A	19B
B.1	19B
A.3	19B
A.2.5.1	19B
B.1	20A
B.1.378	20A
B.1.401	20A
B.1.240	20A
B.1.436	20A
B.1.234	20A
B.1.565	20A
B.1.462	20A
B.1.110.3	20A
B.1.232	20A
B.1.243	20A
B.1.36.31	20A
B.1.126	20A
B.1.36.29	20A
B.1.239	20A
B.1.36.8	20A
B.1.558	20A
B.1.36.10	20A
B.1.404	20A
B.1.280	20A
B.1.400	20A
B.1.544	20A
B.1.139	20A
B.1.384	20A
B.1.377	20A
B.1.1.329	20B
B.1.1.518	20B
B.1.1.222	20B
B.1.1.434	20B
B.1.1	20B
B.1.1.312	20B
B.1.1.170	20B
B.1.1.487	20B
B.1.1.464	20B
B.1.1.519	20B
B.1.1.274	20B
B.1.1.416	20B
B.1.1.392	20B
B.1.1.316	20B
B.1.1.192	20B
P.2	20B
R.1	20B
B.1.1.318	20B
B.1.1.368	20B
B.1.1.304	20B
B.1.1.71	20B
B.1.1.432	20B
B.1	20C
B.1.509	20C
B.1.576	20C
B.1.324	20C
B.1.311	20C
B.1.595	20C
B.1.587	20C
B.1.564	20C
B.1.582	20C
B.1.349	20C
B.1.564.1	20C
B.1.568	20C
B.1.596	20C
B.1.298	20C
B.1.603	20C
B.1.588	20C
B.1.623	20C
B.1.580	20C
B.1.361	20C
B.1.637	20C
B.1.422	20C
B.1.578	20C
B.1.3	20C
B.1.503	20C
B.1.369	20C
C.31	20D
B.1.2	20G
B.1.596	20G
B.1.351	20H (Beta, V2)
B.1.1.7	20I (Alpha, V1)
Q.3	20I (Alpha, V1)
P.1	20J (Gamma, V3)
P.1.10	20J (Gamma, V3)
B.1.617.2	21A (Delta)
AY.14	21A (Delta)
AY.54	21A (Delta)
AY.13	21A (Delta)
AY.35	21A (Delta)
AY.51	21A (Delta)
B.1.429	21C (Epsilon)
B.1.427	21C (Epsilon)
B.1.525	21D (Eta)
B.1.526	21F (Iota)
C.37	21G (Lambda)
B.1.621	21H (Mu)
AY.26	21I (Delta)
AY.75	21I (Delta)
AY.47	21I (Delta)
AY.2	21I (Delta)
AY.9	21I (Delta)
AY.37	21I (Delta)
AY.64	21I (Delta)
B.1.617.2	21I (Delta)
AY.65	21I (Delta)
AY.74	21I (Delta)
AY.44	21J (Delta)
AY.103	21J (Delta)
AY.3	21J (Delta)
AY.5	21J (Delta)
AY.3.1	21J (Delta)
AY.122	21J (Delta)
AY.20	21J (Delta)
AY.119	21J (Delta)
AY.25	21J (Delta)
AY.25.1	21J (Delta)
AY.46.4	21J (Delta)
AY.113	21J (Delta)
AY.4	21J (Delta)
AY.39	21J (Delta)
B.1.617.2	21J (Delta)
AY.100	21J (Delta)
AY.43	21J (Delta)
AY.118	21J (Delta)
AY.109	21J (Delta)
AY.126	21J (Delta)
AY.117	21J (Delta)
AY.116.1	21J (Delta)
AY.25.3	21J (Delta)
AY.114	21J (Delta)
AY.110	21J (Delta)
AY.42	21J (Delta)
AY.1	21J (Delta)
AY.119.2	21J (Delta)
AY.5.3	21J (Delta)
AY.36	21J (Delta)
AY.39.1	21J (Delta)
AY.23	21J (Delta)
AY.124	21J (Delta)
AY.34	21J (Delta)
AY.34.1	21J (Delta)
AY.92	21J (Delta)
BA.1	21K (Omicron)
BA.1.15	21K (Omicron)
BA.1.20	21K (Omicron)
BA.1.1	21K (Omicron)
BA.1.1.14	21K (Omicron)
BA.1.17.2	21K (Omicron)
BA.1.15.2	21K (Omicron)
BA.1.1.18	21K (Omicron)
BA.1.17	21K (Omicron)
BA.1.1.2	21K (Omicron)
BA.1.6	21K (Omicron)
BA.1.18	21K (Omicron)
BA.1.15.1	21K (Omicron)
BA.2.3	21L (Omicron)
BA.2	21L (Omicron)
BA.2.10	21L (Omicron)
BA.2.12	21L (Omicron)
BA.2.10.1	21L (Omicron)
BA.2.9	21L (Omicron)
BA.2.32	21L (Omicron)
XB	recombinant
